# Supplementary material for: Comparative Genomics of Members of the Genus Defluviicoccus With Insights Into Their Ecophysiological Importance
Source: Front Microbiol. 2022 Apr 12;13:834906. doi: 10.3389/fmicb.2022.834906 (PMC9041414; doi:10.3389/fmicb.2022.834906)
Supplement: Supplementary Data File 1 — Combined functional annotations for all protein-coding genes in the nine Defluviicoccus genomes listed in Table 1. Source data from Prokka and BlastKOALA as specified in the column names. [file Data_Sheet_1.xlsx]

## Sheet: combinedDefluviicoccusAnnoTable
genome	contig	prokka.gene_id	prokka.type	prokka.length_bp	prokka.start	prokka.end	prokka.strand	prokka.gene	prokka.EC_number	prokka.COG	prokka.product	blastkoala.KO	blastkoala.product	keggdb.module
Defluviicoccus vanus	1	CDGBEKEE_00001	CDS	1188	27	1214	+		3.1.6.1	COG3119	Arylsulfatase	K01130	E3.1.6.1; arylsulfatase [EC:3.1.6.1]	---
Defluviicoccus vanus	1	CDGBEKEE_00002	CDS	1026	1296	2321	+				hypothetical protein			---
Defluviicoccus vanus	1	CDGBEKEE_00003	CDS	1488	2372	3859	-	oxyL	1.14.13.232		6-methylpretetramide 4-monooxygenase			---
Defluviicoccus vanus	1	CDGBEKEE_00004	CDS	915	4000	4914	-	pgrR			HTH-type transcriptional regulator PgrR			---
Defluviicoccus vanus	1	CDGBEKEE_00005	CDS	1008	5016	6023	+	iolS	1.1.1.-	COG0667	Aldo-keto reductase IolS			---
Defluviicoccus vanus	1	CDGBEKEE_00006	CDS	1062	6054	7115	+	yahK	1.1.1.2	COG1064	Aldehyde reductase YahK	K13979	yahK; alcohol dehydrogenase (NADP+) [EC:1.1.1.2]	---
Defluviicoccus vanus	1	CDGBEKEE_00007	CDS	102	7197	7298	+				hypothetical protein			---
Defluviicoccus vanus	1	CDGBEKEE_00008	CDS	1686	7330	9015	+				hypothetical protein			---
Defluviicoccus vanus	1	CDGBEKEE_00009	CDS	594	9063	9656	+				hypothetical protein			---
Defluviicoccus vanus	1	CDGBEKEE_00010	CDS	975	9768	10742	+				hypothetical protein			---
Defluviicoccus vanus	1	CDGBEKEE_00011	CDS	933	10739	11671	+				Insertion sequence IS5376 putative ATP-binding protein			---
Defluviicoccus vanus	1	CDGBEKEE_00012	CDS	291	11691	11981	+				hypothetical protein			---
Defluviicoccus vanus	1	CDGBEKEE_00013	CDS	768	11966	12733	-				hypothetical protein			---
Defluviicoccus vanus	1	CDGBEKEE_00014	CDS	387	12950	13336	+				hypothetical protein			---
Defluviicoccus vanus	1	CDGBEKEE_00015	CDS	663	13508	14170	+				hypothetical protein			---
Defluviicoccus vanus	1	CDGBEKEE_00016	CDS	507	14493	14999	+				hypothetical protein			---
Defluviicoccus vanus	1	CDGBEKEE_00017	CDS	648	15044	15691	-	chrR		COG3806	Anti-sigma-E factor ChrR	K07167	chrR; putative transcriptional regulator	---
Defluviicoccus vanus	1	CDGBEKEE_00018	CDS	552	15688	16239	-	rpoE		COG1595	ECF RNA polymerase sigma factor RpoE			---
Defluviicoccus vanus	1	CDGBEKEE_00019	CDS	114	16599	16712	-				hypothetical protein			---
Defluviicoccus vanus	1	CDGBEKEE_00020	CDS	204	16788	16991	-				hypothetical protein			---
Defluviicoccus vanus	1	CDGBEKEE_00021	CDS	2640	17207	19846	+			COG3264	putative MscS family protein.1	K05802	mscK; potassium-dependent mechanosensitive channel	---
Defluviicoccus vanus	1	CDGBEKEE_00022	CDS	1014	19854	20867	+				hypothetical protein			---
Defluviicoccus vanus	1	CDGBEKEE_00023	CDS	1008	21107	22114	+	nadA	2.5.1.72	COG0379	Quinolinate synthase A	K03517	nadA; quinolinate synthase [EC:2.5.1.72]	M00115
Defluviicoccus vanus	1	CDGBEKEE_00024	CDS	1671	22125	23795	+	nadB	1.4.3.16	COG0029	L-aspartate oxidase	K00278	nadB; L-aspartate oxidase [EC:1.4.3.16]	M00115
Defluviicoccus vanus	1	CDGBEKEE_00025	CDS	894	23817	24710	+	nadC_1	2.4.2.19	COG0157	putative nicotinate-nucleotide pyrophosphorylase [carboxylating]	K00767	nadC; nicotinate-nucleotide pyrophosphorylase (carboxylating) [EC:2.4.2.19]	M00115
Defluviicoccus vanus	1	CDGBEKEE_00026	CDS	1011	24856	25866	+	erfK_1	2.-.-.-	COG1376	putative L,D-transpeptidase ErfK/SrfK	K16291	erfK; L,D-transpeptidase ErfK/SrfK	---
Defluviicoccus vanus	1	CDGBEKEE_00027	CDS	1530	25882	27411	-				hypothetical protein			---
Defluviicoccus vanus	1	CDGBEKEE_00028	CDS	642	27840	28481	+				hypothetical protein			---
Defluviicoccus vanus	1	CDGBEKEE_00029	CDS	489	28682	29170	+	ibpA_1		COG0071	Small heat shock protein IbpA	K04080	ibpA; molecular chaperone IbpA	---
Defluviicoccus vanus	1	CDGBEKEE_00030	CDS	384	29237	29620	-				hypothetical protein			---
Defluviicoccus vanus	1	CDGBEKEE_00031	CDS	246	29870	30115	+				hypothetical protein			---
Defluviicoccus vanus	1	CDGBEKEE_00032	CDS	720	30121	30840	+	pyrB	2.1.3.2		Aspartate carbamoyltransferase	K00609	pyrB; aspartate carbamoyltransferase catalytic subunit [EC:2.1.3.2]	M00051
Defluviicoccus vanus	1	CDGBEKEE_00033	CDS	1311	30869	32179	+	pyrC_1	3.5.2.3	COG0044	Dihydroorotase	K01465	URA4; dihydroorotase [EC:3.5.2.3]	M00051
Defluviicoccus vanus	1	CDGBEKEE_00034	CDS	639	32176	32814	+	plsY	2.3.1.15	COG0344	putative glycerol-3-phosphate acyltransferase	K08591	plsY; acyl phosphate:glycerol-3-phosphate acyltransferase [EC:2.3.1.275]	M00089
Defluviicoccus vanus	1	CDGBEKEE_00035	CDS	768	32868	33635	-				hypothetical protein			---
Defluviicoccus vanus	1	CDGBEKEE_00036	CDS	2955	34268	37222	+				hypothetical protein			---
Defluviicoccus vanus	1	CDGBEKEE_00037	CDS	2592	37377	39968	+	clpB			Chaperone protein ClpB	K03695	clpB; ATP-dependent Clp protease ATP-binding subunit ClpB	---
Defluviicoccus vanus	1	CDGBEKEE_00038	CDS	402	40043	40444	-				hypothetical protein			---
Defluviicoccus vanus	1	CDGBEKEE_00039	CDS	858	40679	41536	+				hypothetical protein			---
Defluviicoccus vanus	1	CDGBEKEE_00040	CDS	342	41693	42034	-				hypothetical protein			---
Defluviicoccus vanus	1	CDGBEKEE_00047	CDS	111	48427	48537	+				hypothetical protein			---
Defluviicoccus vanus	1	CDGBEKEE_00048	CDS	774	48576	49349	+				hypothetical protein	K07484	transposase	---
Defluviicoccus vanus	1	CDGBEKEE_00049	CDS	483	49419	49901	+				hypothetical protein	K07484	transposase	---
Defluviicoccus vanus	1	CDGBEKEE_00050	CDS	1068	50010	51077	+				hypothetical protein	K07484	transposase	---
Defluviicoccus vanus	1	CDGBEKEE_00051	CDS	537	51257	51793	+				hypothetical protein			---
Defluviicoccus vanus	1	CDGBEKEE_00052	CDS	429	51832	52260	+				hypothetical protein	K07483	transposase	---
Defluviicoccus vanus	1	CDGBEKEE_00053	CDS	2034	52257	54290	+				hypothetical protein	K07484	transposase	---
Defluviicoccus vanus	1	CDGBEKEE_00054	CDS	669	54319	54987	+				hypothetical protein			---
Defluviicoccus vanus	1	CDGBEKEE_00055	CDS	1476	55274	56749	-				hypothetical protein			---
Defluviicoccus vanus	1	CDGBEKEE_00056	CDS	534	56796	57329	+				hypothetical protein			---
Defluviicoccus vanus	1	CDGBEKEE_00057	CDS	879	57491	58369	-				Insertion sequence IS5376 putative ATP-binding protein			---
Defluviicoccus vanus	1	CDGBEKEE_00058	CDS	1566	58366	59931	-				hypothetical protein			---
Defluviicoccus vanus	1	CDGBEKEE_00059	CDS	669	60050	60718	-				hypothetical protein			---
Defluviicoccus vanus	1	CDGBEKEE_00060	CDS	165	61194	61358	-				hypothetical protein			---
Defluviicoccus vanus	1	CDGBEKEE_00061	CDS	225	61497	61721	-				hypothetical protein			---
Defluviicoccus vanus	1	CDGBEKEE_00062	CDS	207	61714	61920	-				hypothetical protein			---
Defluviicoccus vanus	1	CDGBEKEE_00063	CDS	1029	62126	63154	+				hypothetical protein	K07486	transposase	---
Defluviicoccus vanus	1	CDGBEKEE_00064	CDS	1020	63463	64482	-				hypothetical protein			---
Defluviicoccus vanus	1	CDGBEKEE_00065	CDS	3696	64585	68280	-	nrdJ	1.17.4.1	COG0209	Vitamin B12-dependent ribonucleotide reductase	K00525	E1.17.4.1A; ribonucleoside-diphosphate reductase alpha chain [EC:1.17.4.1]	M00053
Defluviicoccus vanus	1	CDGBEKEE_00066	CDS	231	68822	69052	-				hypothetical protein			---
Defluviicoccus vanus	1	CDGBEKEE_00067	CDS	420	69222	69641	-	ros_1		COG4957	Transcriptional regulatory protein ros			---
Defluviicoccus vanus	1	CDGBEKEE_00068	CDS	453	70033	70485	+	ywlF	5.3.1.-	COG0698	Putative sugar phosphate isomerase YwlF	K01808	rpiB; ribose 5-phosphate isomerase B [EC:5.3.1.6]	M00004|M00007|M00165|M00167
Defluviicoccus vanus	1	CDGBEKEE_00069	CDS	1311	70522	71832	+	glyA2	2.1.2.1		Serine hydroxymethyltransferase 2	K00600	glyA; glycine hydroxymethyltransferase [EC:2.1.2.1]	M00140|M00141|M00346|M00532
Defluviicoccus vanus	1	CDGBEKEE_00070	CDS	453	71866	72318	+	nrdR		COG1327	Transcriptional repressor NrdR	K07738	nrdR; transcriptional repressor NrdR	---
Defluviicoccus vanus	1	CDGBEKEE_00071	CDS	1143	72308	73450	+	ribD		COG0117	Riboflavin biosynthesis protein RibD	K11752	ribD; diaminohydroxyphosphoribosylaminopyrimidine deaminase / 5-amino-6-(5-phosphoribosylamino)uracil reductase [EC:3.5.4.26 1.1.1.193]	M00125
Defluviicoccus vanus	1	CDGBEKEE_00072	CDS	594	73457	74050	+	ribE	2.5.1.9		Riboflavin synthase	K00793	ribE; riboflavin synthase [EC:2.5.1.9]	---
Defluviicoccus vanus	1	CDGBEKEE_00073	CDS	1146	74047	75192	+	ribBA		COG0108	Riboflavin biosynthesis protein RibBA	K14652	ribBA; 3,4-dihydroxy 2-butanone 4-phosphate synthase / GTP cyclohydrolase II [EC:4.1.99.12 3.5.4.25]	M00125|M00840
Defluviicoccus vanus	1	CDGBEKEE_00074	CDS	462	75171	75632	+	ribH1	2.5.1.78	COG0054	6,7-dimethyl-8-ribityllumazine synthase 1	K00794	ribH; 6,7-dimethyl-8-ribityllumazine synthase [EC:2.5.1.78]	---
Defluviicoccus vanus	1	CDGBEKEE_00075	CDS	1518	75629	77146	+	thiL	2.7.4.16	COG0611	Thiamine-monophosphate kinase	K00946	thiL; thiamine-monophosphate kinase [EC:2.7.4.16]	---
Defluviicoccus vanus	1	CDGBEKEE_00076	CDS	2127	77400	79526	+	hppA_1	3.6.1.1	COG3808	K(+)-insensitive pyrophosphate-energized proton pump	K15987	hppA; K(+)-stimulated pyrophosphate-energized sodium pump	---
Defluviicoccus vanus	1	CDGBEKEE_00077	CDS	309	79592	79900	+				hypothetical protein			---
Defluviicoccus vanus	1	CDGBEKEE_00078	CDS	498	80004	80501	-	bamE			Outer membrane protein assembly factor BamE			---
Defluviicoccus vanus	1	CDGBEKEE_00079	CDS	603	80580	81182	+				hypothetical protein	K17662	CBP3; cytochrome b pre-mRNA-processing protein 3	---
Defluviicoccus vanus	1	CDGBEKEE_00080	CDS	2037	81589	83625	+	fabH	2.3.1.180	COG0332	3-oxoacyl-[acyl-carrier-protein] synthase 3	K00648	fabH; 3-oxoacyl-[acyl-carrier-protein] synthase III [EC:2.3.1.180]	M00082|M00083
Defluviicoccus vanus	1	CDGBEKEE_00081	CDS	303	83743	84045	+	ihfA		COG0776	Integration host factor subunit alpha	K04764	ihfA; integration host factor subunit alpha	---
Defluviicoccus vanus	1	CDGBEKEE_00082	CDS	438	84060	84497	+				hypothetical protein			---
Defluviicoccus vanus	1	CDGBEKEE_00084	CDS	342	85097	85438	+	cutA		COG1324	Divalent-cation tolerance protein CutA	K03926	cutA; periplasmic divalent cation tolerance protein	---
Defluviicoccus vanus	1	CDGBEKEE_00085	CDS	1164	85419	86582	-	ispDF		COG0245	Bifunctional enzyme IspD/IspF	K12506	ispDF; 2-C-methyl-D-erythritol 4-phosphate cytidylyltransferase / 2-C-methyl-D-erythritol 2,4-cyclodiphosphate synthase [EC:2.7.7.60 4.6.1.12]	M00096
Defluviicoccus vanus	1	CDGBEKEE_00086	CDS	837	86748	87584	+				hypothetical protein			---
Defluviicoccus vanus	1	CDGBEKEE_00087	CDS	1137	87989	89125	+	glnL	2.7.13.3	COG3852	Sensory histidine kinase/phosphatase NtrB	K07708	glnL; two-component system, NtrC family, nitrogen regulation sensor histidine kinase GlnL [EC:2.7.13.3]	---
Defluviicoccus vanus	1	CDGBEKEE_00088	CDS	324	89122	89445	+	ntrC_1		COG2204	DNA-binding transcriptional regulator NtrC	K07712	glnG; two-component system, NtrC family, nitrogen regulation response regulator GlnG	---
Defluviicoccus vanus	1	CDGBEKEE_00089	CDS	1113	89451	90563	+	ntrC_2		COG2204	DNA-binding transcriptional regulator NtrC	K07712	glnG; two-component system, NtrC family, nitrogen regulation response regulator GlnG	---
Defluviicoccus vanus	1	CDGBEKEE_00090	CDS	2283	90560	92842	+	walK_1	2.7.13.3		Sensor protein kinase WalK	K13598	ntrY; two-component system, NtrC family, nitrogen regulation sensor histidine kinase NtrY [EC:2.7.13.3]	---
Defluviicoccus vanus	1	CDGBEKEE_00091	CDS	1428	92867	94294	+	atoC		COG2204	Regulatory protein AtoC	K13599	ntrX; two-component system, NtrC family, nitrogen regulation response regulator NtrX	---
Defluviicoccus vanus	1	CDGBEKEE_00092	CDS	1377	94342	95718	+	trkA		COG0569	Trk system potassium uptake protein TrkA	K03499	trkA; trk system potassium uptake protein	---
Defluviicoccus vanus	1	CDGBEKEE_00093	CDS	858	95730	96587	+	dat	2.6.1.21		D-alanine aminotransferase	K00824	dat; D-alanine transaminase [EC:2.6.1.21]	---
Defluviicoccus vanus	1	CDGBEKEE_00094	CDS	696	96596	97291	+	gph_1	3.1.3.18	COG0546	Phosphoglycolate phosphatase	K01091	gph; phosphoglycolate phosphatase [EC:3.1.3.18]	---
Defluviicoccus vanus	1	CDGBEKEE_00095	CDS	252	97436	97687	+	hfq			RNA-binding protein Hfq	K03666	hfq; host factor-I protein	---
Defluviicoccus vanus	1	CDGBEKEE_00096	CDS	1359	97708	99066	+	hflX		COG2262	GTPase HflX	K03665	hflX; GTPase	---
Defluviicoccus vanus	1	CDGBEKEE_00097	CDS	270	99316	99585	+				hypothetical protein			---
Defluviicoccus vanus	1	CDGBEKEE_00098	CDS	831	99605	100435	+	suhB_1	3.1.3.11	COG0483	Fructose-1,6-bisphosphatase/inositol-1-monophosphatase			---
Defluviicoccus vanus	1	CDGBEKEE_00099	CDS	891	100519	101409	+	garR	1.1.1.60	COG2084	2-hydroxy-3-oxopropionate reductase	K00020	HIBADH; 3-hydroxyisobutyrate dehydrogenase [EC:1.1.1.31]	---
Defluviicoccus vanus	1	CDGBEKEE_00100	CDS	1332	101441	102772	-	dadA1	1.4.99.-	COG0665	D-amino acid dehydrogenase 1	K00285	dadA; D-amino-acid dehydrogenase [EC:1.4.5.1]	---
Defluviicoccus vanus	1	CDGBEKEE_00101	CDS	1494	102819	104312	+	nnr		COG0062	Bifunctional NAD(P)H-hydrate repair enzyme Nnr	K23997	nnr; ADP-dependent NAD(P)H-hydrate dehydratase / NAD(P)H-hydrate epimerase [EC:4.2.1.136 5.1.99.6]	---
Defluviicoccus vanus	1	CDGBEKEE_00102	CDS	1446	104367	105812	+				hypothetical protein	K01578	MLYCD; malonyl-CoA decarboxylase [EC:4.1.1.9]	---
Defluviicoccus vanus	1	CDGBEKEE_00103	CDS	939	105936	106874	+			COG0574	putative protein			---
Defluviicoccus vanus	1	CDGBEKEE_00104	CDS	1377	107158	108534	-	pepB	3.4.11.23	COG0260	Peptidase B	K01255	CARP; leucyl aminopeptidase [EC:3.4.11.1]	---
Defluviicoccus vanus	1	CDGBEKEE_00105	CDS	1032	108535	109566	-				hypothetical protein	K07080	uncharacterized protein	---
Defluviicoccus vanus	1	CDGBEKEE_00106	CDS	810	109657	110466	-				hypothetical protein	K17103	CHO1; CDP-diacylglycerol---serine O-phosphatidyltransferase [EC:2.7.8.8]	M00093
Defluviicoccus vanus	1	CDGBEKEE_00107	CDS	717	110477	111193	-	psd	4.1.1.65	COG0688	Phosphatidylserine decarboxylase proenzyme	K01613	psd; phosphatidylserine decarboxylase [EC:4.1.1.65]	M00093
Defluviicoccus vanus	1	CDGBEKEE_00108	CDS	1038	111196	112233	-				hypothetical protein			---
Defluviicoccus vanus	1	CDGBEKEE_00109	CDS	651	112332	112982	-	mtgA	2.4.1.129	COG0744	Biosynthetic peptidoglycan transglycosylase	K03814	mtgA; monofunctional glycosyltransferase [EC:2.4.1.129]	---
Defluviicoccus vanus	1	CDGBEKEE_00110	CDS	780	113741	114520	-	scpB_1	4.1.1.41	COG1024	Methylmalonyl-CoA decarboxylase	K11264	scpB; methylmalonyl-CoA decarboxylase [EC:4.1.1.-]	---
Defluviicoccus vanus	1	CDGBEKEE_00111	CDS	276	114839	115114	+				hypothetical protein	K02387	flgB; flagellar basal-body rod protein FlgB	---
Defluviicoccus vanus	1	CDGBEKEE_00112	CDS	165	115164	115328	+				hypothetical protein			---
Defluviicoccus vanus	1	CDGBEKEE_00113	CDS	597	115344	115940	+	yscU			Yop proteins translocation protein U	K02401	flhB; flagellar biosynthetic protein FlhB	---
Defluviicoccus vanus	1	CDGBEKEE_00114	CDS	1203	116088	117290	+	cckA_1			Sensor kinase CckA	K13587	cckA; two-component system, cell cycle sensor histidine kinase and response regulator CckA [EC:2.7.13.3]	---
Defluviicoccus vanus	1	CDGBEKEE_00115	CDS	540	117233	117772	+	cckA_2			Sensor kinase CckA	K13587	cckA; two-component system, cell cycle sensor histidine kinase and response regulator CckA [EC:2.7.13.3]	---
Defluviicoccus vanus	1	CDGBEKEE_00116	CDS	1362	117848	119209	-				hypothetical protein			---
Defluviicoccus vanus	1	CDGBEKEE_00117	CDS	1083	119538	120620	+	recA			Protein RecA	K03553	recA; recombination protein RecA	---
Defluviicoccus vanus	1	CDGBEKEE_00118	CDS	1386	120743	122128	+	pkn1_1	2.7.11.1	COG0515	Serine/threonine-protein kinase pkn1			---
Defluviicoccus vanus	1	CDGBEKEE_00119	CDS	1416	122313	123728	-				hypothetical protein			---
Defluviicoccus vanus	1	CDGBEKEE_00120	CDS	315	123977	124291	+	cowN			N(2)-fixation sustaining protein CowN	K21694	cowN; N(2)-fixation sustaining protein CowN	---
Defluviicoccus vanus	1	CDGBEKEE_00121	CDS	2664	124411	127074	+	alaS	6.1.1.7	COG0013	Alanine--tRNA ligase	K01872	AARS; alanyl-tRNA synthetase [EC:6.1.1.7]	---
Defluviicoccus vanus	1	CDGBEKEE_00122	CDS	1755	127210	128964	+				hypothetical protein			---
Defluviicoccus vanus	1	CDGBEKEE_00123	CDS	357	128837	129193	-				hypothetical protein			---
Defluviicoccus vanus	1	CDGBEKEE_00124	CDS	852	129456	130307	+				hypothetical protein			---
Defluviicoccus vanus	1	CDGBEKEE_00125	CDS	165	130463	130627	+				hypothetical protein			---
Defluviicoccus vanus	1	CDGBEKEE_00126	CDS	1176	130734	131909	+				hypothetical protein	K09989	uncharacterized protein	---
Defluviicoccus vanus	1	CDGBEKEE_00127	CDS	1176	132432	133607	+				hypothetical protein			---
Defluviicoccus vanus	1	CDGBEKEE_00128	CDS	633	133812	134444	-	gloC	3.1.2.6	COG0491	Hydroxyacylglutathione hydrolase GloC	K01069	gloB; hydroxyacylglutathione hydrolase [EC:3.1.2.6]	---
Defluviicoccus vanus	1	CDGBEKEE_00129	CDS	546	134487	135032	-	ppiB	5.2.1.8	COG0652	putative peptidyl-prolyl cis-trans isomerase			---
Defluviicoccus vanus	1	CDGBEKEE_00130	CDS	1428	135288	136715	+	ttuE_1	2.7.1.40		Pyruvate kinase	K00873	PK; pyruvate kinase [EC:2.7.1.40]	M00001|M00002|M00049|M00050
Defluviicoccus vanus	1	CDGBEKEE_00131	CDS	744	136817	137560	-				hypothetical protein			---
Defluviicoccus vanus	1	CDGBEKEE_00132	CDS	978	138099	139076	+	wbgU	5.1.3.7		UDP-N-acetylglucosamine 4-epimerase	K08679	E5.1.3.6; UDP-glucuronate 4-epimerase [EC:5.1.3.6]	---
Defluviicoccus vanus	1	CDGBEKEE_00133	CDS	1845	139073	140917	-		6.2.1.3	COG1022	Long-chain-fatty-acid--CoA ligase FadD15	K01897	ACSL; long-chain acyl-CoA synthetase [EC:6.2.1.3]	M00086
Defluviicoccus vanus	1	CDGBEKEE_00134	CDS	150	140923	141072	+				hypothetical protein			---
Defluviicoccus vanus	1	CDGBEKEE_00135	CDS	1809	141062	142870	+	pepF1	3.4.24.-		Oligoendopeptidase F, plasmid	K08602	pepF; oligoendopeptidase F [EC:3.4.24.-]	---
Defluviicoccus vanus	1	CDGBEKEE_00136	CDS	1413	142968	144380	+			COG0661	putative protein			---
Defluviicoccus vanus	1	CDGBEKEE_00137	CDS	258	144516	144773	+				hypothetical protein			---
Defluviicoccus vanus	1	CDGBEKEE_00138	CDS	279	144946	145224	+				hypothetical protein			---
Defluviicoccus vanus	1	CDGBEKEE_00139	CDS	780	145447	146226	-	menG_1	2.1.1.163		Demethylmenaquinone methyltransferase	K03183	ubiE; demethylmenaquinone methyltransferase / 2-methoxy-6-polyprenyl-1,4-benzoquinol methylase [EC:2.1.1.163 2.1.1.201]	M00116|M00117
Defluviicoccus vanus	1	CDGBEKEE_00140	CDS	1191	146271	147461	+	pksR	2.3.1.-	COG3319	Polyketide synthase PksR			---
Defluviicoccus vanus	1	CDGBEKEE_00141	CDS	1356	147655	149010	+		6.2.1.-		p-hydroxybenzoic acid--AMP ligase FadD22			---
Defluviicoccus vanus	1	CDGBEKEE_00142	CDS	315	149007	149321	+				hypothetical protein	K02372	fabZ; 3-hydroxyacyl-[acyl-carrier-protein] dehydratase [EC:4.2.1.59]	M00083|M00572
Defluviicoccus vanus	1	CDGBEKEE_00143	CDS	735	149328	150062	-		2.4.1.54		Undecaprenyl-phosphate mannosyltransferase			---
Defluviicoccus vanus	1	CDGBEKEE_00144	CDS	726	150102	150827	-	fabG_1	1.1.1.100		3-oxoacyl-[acyl-carrier-protein] reductase FabG	K00059	fabG; 3-oxoacyl-[acyl-carrier protein] reductase [EC:1.1.1.100]	M00083|M00572
Defluviicoccus vanus	1	CDGBEKEE_00145	CDS	2085	150818	152902	-	fabF_1	2.3.1.179	COG0304	3-oxoacyl-[acyl-carrier-protein] synthase 2	K00647	fabB; 3-oxoacyl-[acyl-carrier-protein] synthase I [EC:2.3.1.41]	M00083|M00572
Defluviicoccus vanus	1	CDGBEKEE_00146	CDS	2379	152860	155238	-				hypothetical protein			---
Defluviicoccus vanus	1	CDGBEKEE_00147	CDS	489	155235	155723	-				hypothetical protein			---
Defluviicoccus vanus	1	CDGBEKEE_00148	CDS	456	155837	156292	-				hypothetical protein			---
Defluviicoccus vanus	1	CDGBEKEE_00149	CDS	831	156323	157153	-				hypothetical protein			---
Defluviicoccus vanus	1	CDGBEKEE_00150	CDS	672	157114	157785	-				hypothetical protein			---
Defluviicoccus vanus	1	CDGBEKEE_00151	CDS	957	157782	158738	-				hypothetical protein			---
Defluviicoccus vanus	1	CDGBEKEE_00152	CDS	273	158803	159075	-	acpP_1			Acyl carrier protein	K02078	acpP; acyl carrier protein	---
Defluviicoccus vanus	1	CDGBEKEE_00153	CDS	1362	159218	160579	+	oxyE	1.14.13.232		6-methylpretetramide 4-monooxygenase			---
Defluviicoccus vanus	1	CDGBEKEE_00154	CDS	1044	160595	161638	+		4.1.3.45		3-hydroxybenzoate synthase	K18240	xanB2; chorismate lyase / 3-hydroxybenzoate synthase [EC:4.1.3.40 4.1.3.45]	M00117
Defluviicoccus vanus	1	CDGBEKEE_00155	CDS	426	161760	162185	-				hypothetical protein			---
Defluviicoccus vanus	1	CDGBEKEE_00156	CDS	210	162396	162605	-				hypothetical protein			---
Defluviicoccus vanus	1	CDGBEKEE_00157	CDS	1128	162828	163955	-	fixL	2.7.13.3		Sensor protein FixL	K14986	fixL; two-component system, LuxR family, sensor kinase FixL [EC:2.7.13.3]	---
Defluviicoccus vanus	1	CDGBEKEE_00158	CDS	1113	164061	165173	-				hypothetical protein	K07276	uncharacterized protein	---
Defluviicoccus vanus	1	CDGBEKEE_00159	CDS	204	165353	165556	-				hypothetical protein			---
Defluviicoccus vanus	1	CDGBEKEE_00160	CDS	636	165606	166241	+	fabG_2	1.1.1.100		3-oxoacyl-[acyl-carrier-protein] reductase FabG			---
Defluviicoccus vanus	1	CDGBEKEE_00161	CDS	165	166696	166860	+				hypothetical protein			---
Defluviicoccus vanus	1	CDGBEKEE_00162	CDS	2715	166984	169698	-				hypothetical protein			---
Defluviicoccus vanus	1	CDGBEKEE_00163	CDS	891	169752	170642	-	gdh_1	1.1.1.47	COG1028	Glucose 1-dehydrogenase	K00034	gdh; glucose 1-dehydrogenase [EC:1.1.1.47]	---
Defluviicoccus vanus	1	CDGBEKEE_00164	CDS	282	170967	171248	+				hypothetical protein			---
Defluviicoccus vanus	1	CDGBEKEE_00165	CDS	873	171306	172178	+				hypothetical protein	K09930	uncharacterized protein	---
Defluviicoccus vanus	1	CDGBEKEE_00166	CDS	477	172975	173451	+				hypothetical protein	K15977	putative oxidoreductase	---
Defluviicoccus vanus	1	CDGBEKEE_00167	CDS	645	173553	174197	+				hypothetical protein			---
Defluviicoccus vanus	1	CDGBEKEE_00168	CDS	927	174208	175134	-	oxyR_1			Hydrogen peroxide-inducible genes activator			---
Defluviicoccus vanus	1	CDGBEKEE_00169	CDS	2115	175257	177371	-		1.6.99.-		NADH dehydrogenase-like protein	K03885	ndh; NADH dehydrogenase [EC:1.6.99.3]	---
Defluviicoccus vanus	1	CDGBEKEE_00170	CDS	1113	177689	178801	+	takP		COG4663	Alpha-keto acid-binding periplasmic protein TakP			---
Defluviicoccus vanus	1	CDGBEKEE_00171	CDS	1353	178832	180184	-	mscK_1		COG3264	Mechanosensitive channel MscK			---
Defluviicoccus vanus	1	CDGBEKEE_00172	CDS	1092	180324	181415	+				hypothetical protein	K07080	uncharacterized protein	---
Defluviicoccus vanus	1	CDGBEKEE_00173	CDS	1632	181482	183113	-	fumA	4.2.1.2	COG1838	Fumarate hydratase class I, aerobic	K01676	E4.2.1.2A; fumarate hydratase, class I [EC:4.2.1.2]	M00009|M00011|M00173|M00374
Defluviicoccus vanus	1	CDGBEKEE_00174	CDS	474	183270	183743	-				hypothetical protein	K09985	uncharacterized protein	---
Defluviicoccus vanus	1	CDGBEKEE_00178	CDS	258	184233	184490	-				hypothetical protein			---
Defluviicoccus vanus	1	CDGBEKEE_00179	CDS	804	184693	185496	-	phyR			Phyllosphere-induced regulator PhyR			---
Defluviicoccus vanus	1	CDGBEKEE_00180	CDS	687	186139	186825	+	ecfG_1			ECF RNA polymerase sigma factor EcfG			---
Defluviicoccus vanus	1	CDGBEKEE_00181	CDS	198	186882	187079	-				hypothetical protein			---
Defluviicoccus vanus	1	CDGBEKEE_00182	CDS	315	187310	187624	+	osmY		COG2823	Osmotically-inducible protein Y			---
Defluviicoccus vanus	1	CDGBEKEE_00183	CDS	2370	187711	190080	-				Blue-light-activated protein			---
Defluviicoccus vanus	1	CDGBEKEE_00184	CDS	1767	190073	191839	-	luxQ	2.7.13.3		Autoinducer 2 sensor kinase/phosphatase LuxQ			---
Defluviicoccus vanus	1	CDGBEKEE_00185	CDS	1011	191836	192846	-	rsbT_1	2.7.11.1	COG2172	Serine/threonine-protein kinase RsbT			---
Defluviicoccus vanus	1	CDGBEKEE_00186	CDS	405	192853	193257	-	rsbT_2	2.7.11.1	COG2172	Serine/threonine-protein kinase RsbT	K17752	rsbT; serine/threonine-protein kinase RsbT [EC:2.7.11.1]	---
Defluviicoccus vanus	1	CDGBEKEE_00187	CDS	390	193238	193627	-	rsbS		COG1366	RsbT antagonist protein RsbS	K17762	rsbS; rsbT antagonist protein RsbS	---
Defluviicoccus vanus	1	CDGBEKEE_00188	CDS	891	193638	194528	-	rsbRA		COG1366	RsbT co-antagonist protein RsbRA	K17763	rsbR; rsbT co-antagonist protein RsbR	---
Defluviicoccus vanus	1	CDGBEKEE_00189	CDS	153	194719	194871	+				hypothetical protein			---
Defluviicoccus vanus	1	CDGBEKEE_00190	CDS	552	195159	195710	+			COG5592	DNA nickase			---
Defluviicoccus vanus	1	CDGBEKEE_00191	CDS	2097	195812	197908	+	katE	1.11.1.6		Catalase C	K03781	katE; catalase [EC:1.11.1.6]	M00532
Defluviicoccus vanus	1	CDGBEKEE_00192	CDS	1143	198093	199235	+	pdtaS	2.7.13.3	COG3920	putative sensor histidine kinase pdtaS			---
Defluviicoccus vanus	1	CDGBEKEE_00193	CDS	912	199399	200310	+			COG1305	putative protein			---
Defluviicoccus vanus	1	CDGBEKEE_00194	CDS	897	200688	201584	+				hypothetical protein			---
Defluviicoccus vanus	1	CDGBEKEE_00195	CDS	897	201676	202572	+				hypothetical protein	K07051	uncharacterized protein	---
Defluviicoccus vanus	1	CDGBEKEE_00196	CDS	1377	202609	203985	+				hypothetical protein			---
Defluviicoccus vanus	1	CDGBEKEE_00197	CDS	2121	204015	206135	-	cyoE	2.5.1.-		Protoheme IX farnesyltransferase			---
Defluviicoccus vanus	1	CDGBEKEE_00198	CDS	1206	206126	207331	-	gacC	4.2.3.152	COG0337	2-epi-5-epi-valiolone synthase	K01735	aroB; 3-dehydroquinate synthase [EC:4.2.3.4]	M00022
Defluviicoccus vanus	1	CDGBEKEE_00199	CDS	516	207699	208214	-				hypothetical protein			---
Defluviicoccus vanus	1	CDGBEKEE_00200	CDS	1020	208349	209368	-	rhaS			HTH-type transcriptional activator RhaS			---
Defluviicoccus vanus	1	CDGBEKEE_00201	CDS	1188	209563	210750	-	hcaT			putative 3-phenylpropionic acid transporter	K05820	hcaT; MFS transporter, PPP family, 3-phenylpropionic acid transporter	---
Defluviicoccus vanus	1	CDGBEKEE_00202	CDS	525	211010	211534	+				hypothetical protein			---
Defluviicoccus vanus	1	CDGBEKEE_00203	CDS	195	211627	211821	+				hypothetical protein			---
Defluviicoccus vanus	1	CDGBEKEE_00204	CDS	627	211845	212471	+		2.5.1.17	COG2096	Cob(I)yrinic acid a,c-diamide adenosyltransferase	K00798	MMAB; cob(I)alamin adenosyltransferase [EC:2.5.1.17]	M00122
Defluviicoccus vanus	1	CDGBEKEE_00205	CDS	939	212590	213528	+				hypothetical protein			---
Defluviicoccus vanus	1	CDGBEKEE_00206	CDS	1197	213806	215002	+	pgk	2.7.2.3	COG0126	Phosphoglycerate kinase	K00927	PGK; phosphoglycerate kinase [EC:2.7.2.3]	M00001|M00002|M00003|M00165|M00166|M00308|M00552
Defluviicoccus vanus	1	CDGBEKEE_00207	CDS	534	215130	215663	+	nudC_1	3.6.1.22		NADH pyrophosphatase			---
Defluviicoccus vanus	1	CDGBEKEE_00208	CDS	210	215706	215915	+				hypothetical protein			---
Defluviicoccus vanus	1	CDGBEKEE_00209	CDS	1368	215905	217272	-	cyaA_1	4.6.1.1	COG2114	Adenylate cyclase 1	K01768	E4.6.1.1; adenylate cyclase [EC:4.6.1.1]	---
Defluviicoccus vanus	1	CDGBEKEE_00210	CDS	822	217580	218401	-				hypothetical protein			---
Defluviicoccus vanus	1	CDGBEKEE_00211	CDS	918	218344	219261	-				hypothetical protein			---
Defluviicoccus vanus	1	CDGBEKEE_00212	CDS	1788	219210	220997	-	afsR		COG3629	Regulatory protein AfsR			---
Defluviicoccus vanus	1	CDGBEKEE_00213	CDS	705	220946	221650	-				hypothetical protein			---
Defluviicoccus vanus	1	CDGBEKEE_00214	CDS	2016	221842	223857	+				hypothetical protein	K07080	uncharacterized protein	---
Defluviicoccus vanus	1	CDGBEKEE_00215	CDS	1974	223970	225943	+				hypothetical protein	K07290	yhjG; AsmA family protein	---
Defluviicoccus vanus	1	CDGBEKEE_00216	CDS	2562	225963	228524	-		2.7.13.3		Blue-light-activated histidine kinase			---
Defluviicoccus vanus	1	CDGBEKEE_00217	CDS	249	228561	228809	+				hypothetical protein			---
Defluviicoccus vanus	1	CDGBEKEE_00218	CDS	225	228834	229058	+				hypothetical protein			---
Defluviicoccus vanus	1	CDGBEKEE_00219	CDS	198	229334	229531	-				hypothetical protein			---
Defluviicoccus vanus	1	CDGBEKEE_00220	CDS	246	229733	229978	+			COG4095	Sugar transporter SemiSWEET	K15383	MtN3 and saliva related transmembrane protein	---
Defluviicoccus vanus	1	CDGBEKEE_00221	CDS	735	230219	230953	+				hypothetical protein			---
Defluviicoccus vanus	1	CDGBEKEE_00222	CDS	759	230958	231716	+				DnaJ-like protein MG200			---
Defluviicoccus vanus	1	CDGBEKEE_00223	CDS	870	231967	232836	+	gtaB	2.7.7.9	COG1210	UTP--glucose-1-phosphate uridylyltransferase	K00963	UGP2; UTP--glucose-1-phosphate uridylyltransferase [EC:2.7.7.9]	M00129|M00549|M00854
Defluviicoccus vanus	1	CDGBEKEE_00224	CDS	1407	232951	234357	+	algC	5.4.2.2		Phosphomannomutase/phosphoglucomutase	K01840	manB; phosphomannomutase [EC:5.4.2.8]	M00114
Defluviicoccus vanus	1	CDGBEKEE_00225	CDS	516	234341	234856	+				hypothetical protein			---
Defluviicoccus vanus	1	CDGBEKEE_00226	CDS	1059	234814	235872	-	dacC_1	3.4.16.4	COG1686	D-alanyl-D-alanine carboxypeptidase DacC	K01286	E3.4.16.4; D-alanyl-D-alanine carboxypeptidase [EC:3.4.16.4]	---
Defluviicoccus vanus	1	CDGBEKEE_00227	CDS	393	235869	236261	-	dacA	3.4.16.4	COG1686	D-alanyl-D-alanine carboxypeptidase DacA			---
Defluviicoccus vanus	1	CDGBEKEE_00228	CDS	1632	236559	238190	+	pgm	5.4.2.2	COG0033	Phosphoglucomutase	K01835	pgm; phosphoglucomutase [EC:5.4.2.2]	M00549|M00855
Defluviicoccus vanus	1	CDGBEKEE_00229	CDS	810	238320	239129	-	mazG	3.6.1.8	COG1694	Nucleoside triphosphate pyrophosphohydrolase	K04765	mazG; nucleoside triphosphate diphosphatase [EC:3.6.1.9]	---
Defluviicoccus vanus	1	CDGBEKEE_00230	CDS	279	239232	239510	-				hypothetical protein			---
Defluviicoccus vanus	1	CDGBEKEE_00231	CDS	489	239651	240139	-				hypothetical protein			---
Defluviicoccus vanus	1	CDGBEKEE_00232	CDS	1761	240143	241903	-	xseB_1	3.1.11.6		Exodeoxyribonuclease 7 small subunit			---
Defluviicoccus vanus	1	CDGBEKEE_00233	CDS	96	242036	242131	-				hypothetical protein			---
Defluviicoccus vanus	1	CDGBEKEE_00234	CDS	231	242251	242481	+	mazE			Antitoxin MazE			---
Defluviicoccus vanus	1	CDGBEKEE_00235	CDS	831	242825	243655	-	phnP	3.1.4.55	COG1235	Phosphoribosyl 1,2-cyclic phosphate phosphodiesterase	K06167	phnP; phosphoribosyl 1,2-cyclic phosphate phosphodiesterase [EC:3.1.4.55]	---
Defluviicoccus vanus	1	CDGBEKEE_00236	CDS	774	243672	244445	-	ycfH	3.1.-.-	COG0084	putative metal-dependent hydrolase YcfH	K03424	tatD; TatD DNase family protein [EC:3.1.21.-]	---
Defluviicoccus vanus	1	CDGBEKEE_00237	CDS	1596	244432	246027	-	metG	6.1.1.10		Methionine--tRNA ligase	K01874	MARS; methionyl-tRNA synthetase [EC:6.1.1.10]	---
Defluviicoccus vanus	1	CDGBEKEE_00238	CDS	1125	246024	247148	-	dnaX_1	2.7.7.7	COG2812	DNA polymerase III subunit tau	K02341	holB; DNA polymerase III subunit delta' [EC:2.7.7.7]	---
Defluviicoccus vanus	1	CDGBEKEE_00239	CDS	1896	247170	249065	-	dacC_2	3.4.16.4	COG1686	D-alanyl-D-alanine carboxypeptidase DacC	K07258	dacC; serine-type D-Ala-D-Ala carboxypeptidase (penicillin-binding protein 5/6) [EC:3.4.16.4]	---
Defluviicoccus vanus	1	CDGBEKEE_00240	CDS	1215	249130	250344	-	rlpA_1	4.2.2.-		Endolytic peptidoglycan transglycosylase RlpA	K03642	rlpA; rare lipoprotein A	---
Defluviicoccus vanus	1	CDGBEKEE_00241	CDS	1224	250341	251564	-	mltB	4.2.2.-	COG2951	Membrane-bound lytic murein transglycosylase B	K08305	mltB; membrane-bound lytic murein transglycosylase B [EC:4.2.2.-]	---
Defluviicoccus vanus	1	CDGBEKEE_00242	CDS	195	251931	252125	+				hypothetical protein			---
Defluviicoccus vanus	1	CDGBEKEE_00243	CDS	669	252197	252865	-	pcm_1	2.1.1.77	COG2518	Protein-L-isoaspartate O-methyltransferase	K00573	E2.1.1.77; protein-L-isoaspartate(D-aspartate) O-methyltransferase [EC:2.1.1.77]	---
Defluviicoccus vanus	1	CDGBEKEE_00244	CDS	936	253025	253960	+				hypothetical protein			---
Defluviicoccus vanus	1	CDGBEKEE_00246	CDS	1416	254642	256057	-				hypothetical protein			---
Defluviicoccus vanus	1	CDGBEKEE_00247	CDS	315	256180	256494	-				hypothetical protein			---
Defluviicoccus vanus	1	CDGBEKEE_00248	CDS	1167	256703	257869	+	uctC_1	2.8.3.19		Acetyl-CoA:oxalate CoA-transferase	K01796	E5.1.99.4; alpha-methylacyl-CoA racemase [EC:5.1.99.4]	M00104
Defluviicoccus vanus	1	CDGBEKEE_00249	CDS	531	257931	258461	-				hypothetical protein			---
Defluviicoccus vanus	1	CDGBEKEE_00250	CDS	156	258463	258618	-				hypothetical protein			---
Defluviicoccus vanus	1	CDGBEKEE_00251	CDS	960	258697	259656	-				hypothetical protein	K02200	ccmH; cytochrome c-type biogenesis protein CcmH	---
Defluviicoccus vanus	1	CDGBEKEE_00252	CDS	483	259653	260135	-	ccmH		COG3088	Cytochrome c-type biogenesis protein CcmH	K02200	ccmH; cytochrome c-type biogenesis protein CcmH	---
Defluviicoccus vanus	1	CDGBEKEE_00253	CDS	558	260172	260729	-	dsbE		COG0526	Thiol:disulfide interchange protein DsbE	K02199	ccmG; cytochrome c biogenesis protein CcmG, thiol:disulfide interchange protein DsbE	---
Defluviicoccus vanus	1	CDGBEKEE_00254	CDS	1995	260726	262720	-	ccmF		COG1138	Cytochrome c-type biogenesis protein CcmF	K02198	ccmF; cytochrome c-type biogenesis protein CcmF	---
Defluviicoccus vanus	1	CDGBEKEE_00255	CDS	504	262717	263220	-	ccmE		COG2332	Cytochrome c-type biogenesis protein CcmE	K02197	ccmE; cytochrome c-type biogenesis protein CcmE	---
Defluviicoccus vanus	1	CDGBEKEE_00256	CDS	210	263210	263419	-				hypothetical protein	K02196	ccmD; heme exporter protein D	---
Defluviicoccus vanus	1	CDGBEKEE_00257	CDS	732	263459	264190	-	ccmC		COG0755	Heme exporter protein C	K02195	ccmC; heme exporter protein C	---
Defluviicoccus vanus	1	CDGBEKEE_00258	CDS	1311	264295	265605	-	ccmB		COG2386	Heme exporter protein B	K02194	ccmB; heme exporter protein B	---
Defluviicoccus vanus	1	CDGBEKEE_00259	CDS	1296	265937	267232	-				hypothetical protein	K01999	livK; branched-chain amino acid transport system substrate-binding protein	---
Defluviicoccus vanus	1	CDGBEKEE_00260	CDS	723	267472	268194	+	yibF_1		COG0625	putative GST-like protein YibF	K00799	GST; glutathione S-transferase [EC:2.5.1.18]	---
Defluviicoccus vanus	1	CDGBEKEE_00261	CDS	921	268199	269119	-	bepA_1	3.4.-.-		Beta-barrel assembly-enhancing protease			---
Defluviicoccus vanus	1	CDGBEKEE_00262	CDS	825	269215	270039	+	yeeZ		COG0451	Protein YeeZ			---
Defluviicoccus vanus	1	CDGBEKEE_00263	CDS	1032	270678	271709	+				hypothetical protein			---
Defluviicoccus vanus	1	CDGBEKEE_00264	CDS	216	271738	271953	-				hypothetical protein			---
Defluviicoccus vanus	1	CDGBEKEE_00265	CDS	939	272210	273148	-	thyX	2.1.1.148	COG1351	Flavin-dependent thymidylate synthase	K03465	thyX; thymidylate synthase (FAD) [EC:2.1.1.148]	---
Defluviicoccus vanus	1	CDGBEKEE_00267	CDS	270	273553	273822	+				hypothetical protein			---
Defluviicoccus vanus	1	CDGBEKEE_00268	CDS	435	273686	274120	-	hin_1		COG1961	DNA-invertase hin			---
Defluviicoccus vanus	1	CDGBEKEE_00269	CDS	3414	274450	277863	+	recQ_1	3.6.4.12	COG0514	ATP-dependent DNA helicase RecQ	K03654	recQ; ATP-dependent DNA helicase RecQ [EC:3.6.4.12]	---
Defluviicoccus vanus	1	CDGBEKEE_00270	CDS	1029	278068	279096	+				hypothetical protein	K07486	transposase	---
Defluviicoccus vanus	1	CDGBEKEE_00271	CDS	717	279559	280275	-	rnc	3.1.26.3	COG0571	Ribonuclease 3	K03685	rnc; ribonuclease III [EC:3.1.26.3]	---
Defluviicoccus vanus	1	CDGBEKEE_00272	CDS	744	280298	281041	-	lepB	3.4.21.89	COG0681	Signal peptidase I	K03100	lepB; signal peptidase I [EC:3.4.21.89]	---
Defluviicoccus vanus	1	CDGBEKEE_00273	CDS	1209	281066	282274	-	pdxJ	2.6.99.2	COG0854	Pyridoxine 5'-phosphate synthase	K03474	pdxJ; pyridoxine 5-phosphate synthase [EC:2.6.99.2]	M00124
Defluviicoccus vanus	1	CDGBEKEE_00274	CDS	501	282387	282887	+	pncC	3.5.1.42	COG1546	Nicotinamide-nucleotide amidohydrolase PncC	K03743	pncC; nicotinamide-nucleotide amidase [EC:3.5.1.42]	---
Defluviicoccus vanus	1	CDGBEKEE_00275	CDS	492	282859	283350	-	ratA		COG2867	Ribosome association toxin RatA	K18588	COQ10; coenzyme Q-binding protein COQ10	---
Defluviicoccus vanus	1	CDGBEKEE_00276	CDS	942	283370	284311	-	lipA	2.8.1.8	COG0320	Lipoyl synthase	K03644	lipA; lipoyl synthase [EC:2.8.1.8]	---
Defluviicoccus vanus	1	CDGBEKEE_00277	CDS	714	284505	285218	-	lpdG	1.8.1.4	COG1249	Dihydrolipoyl dehydrogenase	K00382	DLD; dihydrolipoamide dehydrogenase [EC:1.8.1.4]	M00009|M00011|M00036|M00307
Defluviicoccus vanus	1	CDGBEKEE_00278	CDS	738	285169	285906	-	lpd	1.8.1.4	COG1249	Dihydrolipoyl dehydrogenase	K00382	DLD; dihydrolipoamide dehydrogenase [EC:1.8.1.4]	M00009|M00011|M00036|M00307
Defluviicoccus vanus	1	CDGBEKEE_00279	CDS	1290	285919	287208	-	sucB_1	2.3.1.61	COG0508	Dihydrolipoyllysine-residue succinyltransferase component of 2-oxoglutarate dehydrogenase complex	K00627	DLAT; pyruvate dehydrogenase E2 component (dihydrolipoamide acetyltransferase) [EC:2.3.1.12]	M00307
Defluviicoccus vanus	1	CDGBEKEE_00280	CDS	1164	287228	288391	-	bfmBAB	1.2.4.4	COG0022	2-oxoisovalerate dehydrogenase subunit beta	K00162	PDHB; pyruvate dehydrogenase E1 component beta subunit [EC:1.2.4.1]	M00307
Defluviicoccus vanus	1	CDGBEKEE_00281	CDS	183	288436	288618	-	odhB	2.3.1.61		Dihydrolipoyllysine-residue succinyltransferase component of 2-oxoglutarate dehydrogenase complex			---
Defluviicoccus vanus	1	CDGBEKEE_00282	CDS	1035	288661	289695	-	acoA	1.1.1.-	COG1071	Acetoin:2,6-dichlorophenolindophenol oxidoreductase subunit alpha	K00161	PDHA; pyruvate dehydrogenase E1 component alpha subunit [EC:1.2.4.1]	M00307
Defluviicoccus vanus	1	CDGBEKEE_00283	CDS	1134	289868	291001	-	ygiC	6.3.1.-	COG0754	Putative acid--amine ligase YgiC			---
Defluviicoccus vanus	1	CDGBEKEE_00284	CDS	510	291006	291515	-				hypothetical protein			---
Defluviicoccus vanus	1	CDGBEKEE_00285	CDS	1269	292143	293411	-				hypothetical protein			---
Defluviicoccus vanus	1	CDGBEKEE_00286	CDS	510	293601	294110	-				hypothetical protein	K09005	uncharacterized protein	---
Defluviicoccus vanus	1	CDGBEKEE_00287	CDS	1533	294325	295857	+	pccB	6.4.1.3	COG4799	Propionyl-CoA carboxylase beta chain	K01966	PCCB; propionyl-CoA carboxylase beta chain [EC:6.4.1.3 2.1.3.15]	M00741
Defluviicoccus vanus	1	CDGBEKEE_00288	CDS	2004	295876	297879	+	accA1		COG4770	Acetyl-/propionyl-coenzyme A carboxylase alpha chain	K01965	PCCA; propionyl-CoA carboxylase alpha chain [EC:6.4.1.3]	M00741
Defluviicoccus vanus	1	CDGBEKEE_00289	CDS	1737	298240	299976	-			COG1305	putative protein			---
Defluviicoccus vanus	1	CDGBEKEE_00290	CDS	1419	299980	301398	-			COG2308	putative protein			---
Defluviicoccus vanus	1	CDGBEKEE_00291	CDS	990	301762	302751	-	thiG	2.8.1.10	COG2022	Thiazole synthase	K03149	thiG; thiazole synthase [EC:2.8.1.10]	---
Defluviicoccus vanus	1	CDGBEKEE_00292	CDS	456	302905	303360	+	aroQ	4.2.1.10	COG0757	3-dehydroquinate dehydratase	K03786	aroQ; 3-dehydroquinate dehydratase II [EC:4.2.1.10]	M00022
Defluviicoccus vanus	1	CDGBEKEE_00293	CDS	456	303371	303826	+	accB		COG0511	Biotin carboxyl carrier protein of acetyl-CoA carboxylase	K02160	accB; acetyl-CoA carboxylase biotin carboxyl carrier protein	M00082|M00376
Defluviicoccus vanus	1	CDGBEKEE_00294	CDS	2028	303853	305880	+	accC	6.3.4.14	COG0439	Biotin carboxylase	K01961	accC; acetyl-CoA carboxylase, biotin carboxylase subunit [EC:6.4.1.2 6.3.4.14]	M00082|M00376
Defluviicoccus vanus	1	CDGBEKEE_00295	CDS	510	305763	306272	-				hypothetical protein			---
Defluviicoccus vanus	1	CDGBEKEE_00296	CDS	462	306269	306730	-	mlaD_1		COG1463	putative phospholipid ABC transporter-binding protein MlaD	K02067	mlaD; phospholipid/cholesterol/gamma-HCH transport system substrate-binding protein	---
Defluviicoccus vanus	1	CDGBEKEE_00297	CDS	450	306734	307183	-	mlaD_2		COG1463	putative phospholipid ABC transporter-binding protein MlaD	K02067	mlaD; phospholipid/cholesterol/gamma-HCH transport system substrate-binding protein	---
Defluviicoccus vanus	1	CDGBEKEE_00298	CDS	360	307270	307629	-				hypothetical protein			---
Defluviicoccus vanus	1	CDGBEKEE_00299	CDS	1887	307800	309686	-	htpG		COG0326	Chaperone protein HtpG	K04079	HSP90A; molecular chaperone HtpG	---
Defluviicoccus vanus	1	CDGBEKEE_00300	CDS	312	310206	310517	+	sugE			Quaternary ammonium compound-resistance protein SugE	K11741	sugE; quaternary ammonium compound-resistance protein SugE	---
Defluviicoccus vanus	1	CDGBEKEE_00301	CDS	315	310708	311022	-				hypothetical protein			---
Defluviicoccus vanus	1	CDGBEKEE_00302	CDS	672	311269	311940	+	pcm_2	2.1.1.77	COG2518	Protein-L-isoaspartate O-methyltransferase	K00573	E2.1.1.77; protein-L-isoaspartate(D-aspartate) O-methyltransferase [EC:2.1.1.77]	---
Defluviicoccus vanus	1	CDGBEKEE_00303	CDS	2538	312039	314576	+				hypothetical protein	K17675	SUPV3L1; ATP-dependent RNA helicase SUPV3L1/SUV3 [EC:3.6.4.13]	---
Defluviicoccus vanus	1	CDGBEKEE_00304	CDS	387	314579	314965	+	hslR		COG1188	Heat shock protein 15	K04762	hslR; ribosome-associated heat shock protein Hsp15	---
Defluviicoccus vanus	1	CDGBEKEE_00305	CDS	486	315063	315548	+				hypothetical protein			---
Defluviicoccus vanus	1	CDGBEKEE_00306	CDS	336	315595	315930	+	fdxA		COG1146	Ferredoxin-2	K05524	fdxA; ferredoxin	---
Defluviicoccus vanus	1	CDGBEKEE_00307	CDS	501	316211	316711	+	carD_1		COG1329	RNA polymerase-binding transcription factor CarD	K07736	carD; CarD family transcriptional regulator	---
Defluviicoccus vanus	1	CDGBEKEE_00308	CDS	852	316737	317588	+				hypothetical protein			---
Defluviicoccus vanus	1	CDGBEKEE_00309	CDS	1509	317635	319143	-	bepA_2	3.4.-.-	COG4783	Beta-barrel assembly-enhancing protease			---
Defluviicoccus vanus	1	CDGBEKEE_00310	CDS	1035	319188	320222	-	cobU	2.4.2.21		Nicotinate-nucleotide--dimethylbenzimidazole phosphoribosyltransferase	K00768	E2.4.2.21; nicotinate-nucleotide--dimethylbenzimidazole phosphoribosyltransferase [EC:2.4.2.21]	---
Defluviicoccus vanus	1	CDGBEKEE_00311	CDS	645	320561	321205	+	cobV	2.7.8.26		Adenosylcobinamide-GDP ribazoletransferase	K02233	E2.7.8.26; adenosylcobinamide-GDP ribazoletransferase [EC:2.7.8.26]	---
Defluviicoccus vanus	1	CDGBEKEE_00312	CDS	363	321509	321871	+				hypothetical protein	K02226	cobC; alpha-ribazole phosphatase [EC:3.1.3.73]	---
Defluviicoccus vanus	1	CDGBEKEE_00314	CDS	627	322024	322650	+	cobP	2.7.1.156		Bifunctional adenosylcobalamin biosynthesis protein CobP	K02231	cobP; adenosylcobinamide kinase / adenosylcobinamide-phosphate guanylyltransferase [EC:2.7.1.156 2.7.7.62]	M00122
Defluviicoccus vanus	1	CDGBEKEE_00315	CDS	1029	322647	323675	+	yciC		COG0523	Putative metal chaperone YciC	K02234	cobW; cobalamin biosynthesis protein CobW	---
Defluviicoccus vanus	1	CDGBEKEE_00316	CDS	3756	323705	327460	+	cobN	6.6.1.2		Aerobic cobaltochelatase subunit CobN	K02230	cobN; cobaltochelatase CobN [EC:6.6.1.2]	---
Defluviicoccus vanus	1	CDGBEKEE_00317	CDS	771	327677	328447	+	lvr_1	1.1.1.-		Levodione reductase			---
Defluviicoccus vanus	1	CDGBEKEE_00318	CDS	129	328569	328697	-				hypothetical protein			---
Defluviicoccus vanus	1	CDGBEKEE_00319	CDS	219	329056	329274	+				hypothetical protein			---
Defluviicoccus vanus	1	CDGBEKEE_00320	CDS	1473	329282	330754	-				hypothetical protein			---
Defluviicoccus vanus	1	CDGBEKEE_00321	CDS	1332	331004	332335	-	yiaD		COG2885	putative lipoprotein YiaD			---
Defluviicoccus vanus	1	CDGBEKEE_00322	CDS	204	332628	332831	+				hypothetical protein			---
Defluviicoccus vanus	1	CDGBEKEE_00323	CDS	1551	332972	334522	-	trpE	4.1.3.27	COG0147	Anthranilate synthase component 1	K01657	trpE; anthranilate synthase component I [EC:4.1.3.27]	M00023
Defluviicoccus vanus	1	CDGBEKEE_00324	CDS	1929	334525	336453	-	ppiD	5.2.1.8	COG0760	Peptidyl-prolyl cis-trans isomerase D	K03770	ppiD; peptidyl-prolyl cis-trans isomerase D [EC:5.2.1.8]	---
Defluviicoccus vanus	1	CDGBEKEE_00325	CDS	381	336553	336933	+				hypothetical protein			---
Defluviicoccus vanus	1	CDGBEKEE_00326	CDS	5121	336941	342061	-	cya_1			Bifunctional hemolysin/adenylate cyclase			---
Defluviicoccus vanus	1	CDGBEKEE_00327	CDS	639	342192	342830	-				hypothetical protein			---
Defluviicoccus vanus	1	CDGBEKEE_00328	CDS	828	342917	343744	-				hypothetical protein			---
Defluviicoccus vanus	1	CDGBEKEE_00329	CDS	405	344379	344783	+				hypothetical protein	K07483	transposase	---
Defluviicoccus vanus	1	CDGBEKEE_00330	CDS	354	344780	345133	+				hypothetical protein	K07484	transposase	---
Defluviicoccus vanus	1	CDGBEKEE_00331	CDS	1611	345206	346816	+				hypothetical protein	K07484	transposase	---
Defluviicoccus vanus	1	CDGBEKEE_00332	CDS	498	347203	347700	-				hypothetical protein			---
Defluviicoccus vanus	1	CDGBEKEE_00333	CDS	114	347965	348078	+				hypothetical protein			---
Defluviicoccus vanus	1	CDGBEKEE_00334	CDS	1056	348188	349243	-	mch	4.2.1.148	COG2030	Beta-methylmalyl-CoA dehydratase	K14449	mch; 2-methylfumaryl-CoA hydratase [EC:4.2.1.148]	M00373|M00740
Defluviicoccus vanus	1	CDGBEKEE_00335	CDS	1044	349293	350336	-	mcl_1	4.1.3.24	COG2301	Malyl-CoA/beta-methylmalyl-CoA/citramalyl-CoA lyase	K08691	mcl; malyl-CoA/(S)-citramalyl-CoA lyase [EC:4.1.3.24 4.1.3.25]	M00346|M00373
Defluviicoccus vanus	1	CDGBEKEE_00336	CDS	723	350675	351397	+				hypothetical protein			---
Defluviicoccus vanus	1	CDGBEKEE_00337	CDS	381	351489	351869	+				hypothetical protein			---
Defluviicoccus vanus	1	CDGBEKEE_00338	CDS	1287	351876	353162	-				hypothetical protein	K06902	UMF1; MFS transporter, UMF1 family	---
Defluviicoccus vanus	1	CDGBEKEE_00339	CDS	4824	353266	358089	-	gdh_2	1.4.1.2	COG2902	NAD-specific glutamate dehydrogenase	K15371	GDH2; glutamate dehydrogenase [EC:1.4.1.2]	---
Defluviicoccus vanus	1	CDGBEKEE_00340	CDS	549	358264	358812	+	gmhB	3.1.3.82	COG0241	D-glycero-beta-D-manno-heptose-1,7-bisphosphate 7-phosphatase	K03273	gmhB; D-glycero-D-manno-heptose 1,7-bisphosphate phosphatase [EC:3.1.3.82 3.1.3.83]	M00064
Defluviicoccus vanus	1	CDGBEKEE_00342	CDS	276	359252	359527	+				hypothetical protein			---
Defluviicoccus vanus	1	CDGBEKEE_00343	CDS	894	359553	360446	-				hypothetical protein			---
Defluviicoccus vanus	1	CDGBEKEE_00344	CDS	570	360479	361048	-				hypothetical protein			---
Defluviicoccus vanus	1	CDGBEKEE_00345	CDS	1446	361271	362716	-				hypothetical protein			---
Defluviicoccus vanus	1	CDGBEKEE_00346	CDS	921	363423	364343	+			COG2321	putative protein	K07054	uncharacterized protein	---
Defluviicoccus vanus	1	CDGBEKEE_00347	CDS	1947	364352	366298	-	hisD	1.1.1.23		Histidinol dehydrogenase	K00013	hisD; histidinol dehydrogenase [EC:1.1.1.23]	M00026
Defluviicoccus vanus	1	CDGBEKEE_00348	CDS	1347	366397	367743	-	murA	2.5.1.7	COG0766	UDP-N-acetylglucosamine 1-carboxyvinyltransferase	K00790	murA; UDP-N-acetylglucosamine 1-carboxyvinyltransferase [EC:2.5.1.7]	---
Defluviicoccus vanus	1	CDGBEKEE_00349	CDS	207	367828	368034	-				hypothetical protein			---
Defluviicoccus vanus	1	CDGBEKEE_00350	CDS	321	368160	368480	-				hypothetical protein			---
Defluviicoccus vanus	1	CDGBEKEE_00351	CDS	570	368527	369096	-				hypothetical protein			---
Defluviicoccus vanus	1	CDGBEKEE_00352	CDS	366	369093	369458	-				hypothetical protein			---
Defluviicoccus vanus	1	CDGBEKEE_00353	CDS	480	369499	369978	-				hypothetical protein			---
Defluviicoccus vanus	1	CDGBEKEE_00354	CDS	351	370478	370828	+	alsT_1		COG1115	Amino-acid carrier protein AlsT	K03310	TC.AGCS; alanine or glycine:cation symporter, AGCS family	---
Defluviicoccus vanus	1	CDGBEKEE_00355	CDS	936	370958	371893	+	alsT_2		COG1115	Amino-acid carrier protein AlsT	K03310	TC.AGCS; alanine or glycine:cation symporter, AGCS family	---
Defluviicoccus vanus	1	CDGBEKEE_00356	CDS	1353	371929	373281	-				hypothetical protein	K12993	wbdA; O-antigen biosynthesis alpha-1,2-mannosyltransferase/rhamnosyltransferase [EC:2.4.1.371 2.4.1.-]	---
Defluviicoccus vanus	1	CDGBEKEE_00357	CDS	228	373717	373944	-				hypothetical protein			---
Defluviicoccus vanus	1	CDGBEKEE_00358	CDS	636	374034	374669	-				hypothetical protein			---
Defluviicoccus vanus	1	CDGBEKEE_00359	CDS	600	374676	375275	-	polC_1	2.7.7.7	COG2176	DNA polymerase III PolC-type	K02342	dnaQ; DNA polymerase III subunit epsilon [EC:2.7.7.7]	---
Defluviicoccus vanus	1	CDGBEKEE_00360	CDS	1434	375381	376814	-	walK_2	2.7.13.3		Sensor protein kinase WalK	K02342	dnaQ; DNA polymerase III subunit epsilon [EC:2.7.7.7]	---
Defluviicoccus vanus	1	CDGBEKEE_00361	CDS	1866	376929	378794	-				hypothetical protein	K07182	CBS domain-containing protein	---
Defluviicoccus vanus	1	CDGBEKEE_00362	CDS	1719	379050	380768	-	actP		COG4147	Cation/acetate symporter ActP	K14393	actP; cation/acetate symporter	---
Defluviicoccus vanus	1	CDGBEKEE_00363	CDS	282	380771	381052	-	yjcH		COG3162	Inner membrane protein YjcH			---
Defluviicoccus vanus	1	CDGBEKEE_00364	CDS	2004	381403	383406	-	putP		COG0591	Sodium/proline symporter	K03307	TC.SSS; solute:Na+ symporter, SSS family	---
Defluviicoccus vanus	1	CDGBEKEE_00365	CDS	1494	383982	385475	+				hypothetical protein	K07182	CBS domain-containing protein	---
Defluviicoccus vanus	1	CDGBEKEE_00366	CDS	1602	385547	387148	-	emrB			Multidrug export protein EmrB	K03446	emrB; MFS transporter, DHA2 family, multidrug resistance protein	---
Defluviicoccus vanus	1	CDGBEKEE_00367	CDS	429	387145	387573	-	emrA		COG1566	Multidrug export protein EmrA	K03543	emrA; membrane fusion protein, multidrug efflux system	---
Defluviicoccus vanus	1	CDGBEKEE_00368	CDS	324	387735	388058	-				hypothetical protein			---
Defluviicoccus vanus	1	CDGBEKEE_00369	CDS	672	388738	389409	+	qacR			HTH-type transcriptional regulator QacR			---
Defluviicoccus vanus	1	CDGBEKEE_00370	CDS	4845	389406	394250	-	mdtC			Multidrug resistance protein MdtC	K07789	mdtC; multidrug efflux pump	---
Defluviicoccus vanus	1	CDGBEKEE_00371	CDS	3099	394247	397345	-	mdtB			Multidrug resistance protein MdtB	K07788	mdtB; multidrug efflux pump	---
Defluviicoccus vanus	1	CDGBEKEE_00372	CDS	1095	397397	398491	-	mdtA			Multidrug resistance protein MdtA	K07799	mdtA; membrane fusion protein, multidrug efflux system	---
Defluviicoccus vanus	1	CDGBEKEE_00373	CDS	204	399136	399339	+				hypothetical protein			---
Defluviicoccus vanus	1	CDGBEKEE_00374	CDS	459	399336	399794	-				hypothetical protein			---
Defluviicoccus vanus	1	CDGBEKEE_00375	CDS	1461	400018	401478	+				hypothetical protein	K03307	TC.SSS; solute:Na+ symporter, SSS family	---
Defluviicoccus vanus	1	CDGBEKEE_00376	CDS	834	401475	402308	-	btuF			Vitamin B12-binding protein			---
Defluviicoccus vanus	1	CDGBEKEE_00377	CDS	423	402664	403086	+	ndk	2.7.4.6		Nucleoside diphosphate kinase	K00940	ndk; nucleoside-diphosphate kinase [EC:2.7.4.6]	M00049|M00050|M00052|M00053
Defluviicoccus vanus	1	CDGBEKEE_00378	CDS	1947	403189	405135	-	purM	6.3.3.1	COG0150	Phosphoribosylformylglycinamidine cyclo-ligase	K01933	purM; phosphoribosylformylglycinamidine cyclo-ligase [EC:6.3.3.1]	M00048
Defluviicoccus vanus	1	CDGBEKEE_00379	CDS	954	405208	406161	+				hypothetical protein			---
Defluviicoccus vanus	1	CDGBEKEE_00380	CDS	1878	406158	408035	+	hda		COG0593	DnaA regulatory inactivator Hda			---
Defluviicoccus vanus	1	CDGBEKEE_00381	CDS	1848	408045	409892	-	aspS	6.1.1.12		Aspartate--tRNA ligase	K01876	aspS; aspartyl-tRNA synthetase [EC:6.1.1.12]	---
Defluviicoccus vanus	1	CDGBEKEE_00382	CDS	1221	410210	411430	+	rnd	3.1.13.5	COG0349	Ribonuclease D	K03684	rnd; ribonuclease D [EC:3.1.13.5]	---
Defluviicoccus vanus	1	CDGBEKEE_00383	CDS	1548	411438	412985	-	ppx	3.6.1.11	COG0248	Exopolyphosphatase	K01524	ppx-gppA; exopolyphosphatase / guanosine-5'-triphosphate,3'-diphosphate pyrophosphatase [EC:3.6.1.11 3.6.1.40]	---
Defluviicoccus vanus	1	CDGBEKEE_00384	CDS	1596	413170	414765	+		2.7.4.-	COG2326	Polyphosphate:AMP phosphotransferase	K23753	ppk2; polyphosphate kinase (ADP) [EC:2.7.4.-]	---
Defluviicoccus vanus	1	CDGBEKEE_00385	CDS	2304	414781	417084	+	ppk	2.7.4.1	COG0855	Polyphosphate kinase	K00937	ppk; polyphosphate kinase [EC:2.7.4.1]	---
Defluviicoccus vanus	1	CDGBEKEE_00386	CDS	522	417110	417631	+		3.1.3.-	COG2062	putative protein	K08296	sixA; phosphohistidine phosphatase [EC:3.1.3.-]	---
Defluviicoccus vanus	1	CDGBEKEE_00387	CDS	378	418131	418508	+				hypothetical protein			---
Defluviicoccus vanus	1	CDGBEKEE_00388	CDS	204	418847	419050	-				hypothetical protein			---
Defluviicoccus vanus	1	CDGBEKEE_00389	CDS	3780	419372	423151	+	apc3	6.4.1.8	COG0145	Acetophenone carboxylase gamma subunit	K01469	OPLAH; 5-oxoprolinase (ATP-hydrolysing) [EC:3.5.2.9]	---
Defluviicoccus vanus	1	CDGBEKEE_00390	CDS	1029	423323	424351	-				hypothetical protein	K07486	transposase	---
Defluviicoccus vanus	1	CDGBEKEE_00391	CDS	168	424505	424672	-				hypothetical protein			---
Defluviicoccus vanus	1	CDGBEKEE_00392	CDS	1185	424669	425853	-				hypothetical protein			---
Defluviicoccus vanus	1	CDGBEKEE_00393	CDS	480	425891	426370	-				hypothetical protein			---
Defluviicoccus vanus	1	CDGBEKEE_00394	CDS	1011	426539	427549	+				hypothetical protein	K07486	transposase	---
Defluviicoccus vanus	1	CDGBEKEE_00395	CDS	1356	427425	428780	-				Insertion sequence IS5376 putative ATP-binding protein			---
Defluviicoccus vanus	1	CDGBEKEE_00396	CDS	1146	428777	429922	-				hypothetical protein			---
Defluviicoccus vanus	1	CDGBEKEE_00397	CDS	300	429975	430274	-				hypothetical protein			---
Defluviicoccus vanus	1	CDGBEKEE_00398	CDS	342	430627	430968	+				hypothetical protein			---
Defluviicoccus vanus	1	CDGBEKEE_00399	CDS	267	431013	431279	-				hypothetical protein			---
Defluviicoccus vanus	1	CDGBEKEE_00400	CDS	423	431276	431698	-				hypothetical protein			---
Defluviicoccus vanus	1	CDGBEKEE_00401	CDS	603	431870	432472	-				hypothetical protein			---
Defluviicoccus vanus	1	CDGBEKEE_00402	CDS	237	432533	432769	-				hypothetical protein			---
Defluviicoccus vanus	1	CDGBEKEE_00403	CDS	993	432955	433947	-	xerD_1			Tyrosine recombinase XerD	K04763	xerD; integrase/recombinase XerD	---
Defluviicoccus vanus	1	CDGBEKEE_00404	CDS	939	433944	434882	-	xerD_2			Tyrosine recombinase XerD			---
Defluviicoccus vanus	1	CDGBEKEE_00405	CDS	498	434879	435376	-	xerC_1		COG4974	Tyrosine recombinase XerC			---
Defluviicoccus vanus	1	CDGBEKEE_00406	CDS	180	435542	435721	-				hypothetical protein			---
Defluviicoccus vanus	1	CDGBEKEE_00407	CDS	879	435796	436674	-				Insertion sequence IS5376 putative ATP-binding protein			---
Defluviicoccus vanus	1	CDGBEKEE_00408	CDS	204	436671	436874	-				hypothetical protein			---
Defluviicoccus vanus	1	CDGBEKEE_00409	CDS	1356	436816	438171	-				hypothetical protein			---
Defluviicoccus vanus	1	CDGBEKEE_00410	CDS	255	438485	438739	-				hypothetical protein			---
Defluviicoccus vanus	1	CDGBEKEE_00411	CDS	393	438736	439128	-				hypothetical protein			---
Defluviicoccus vanus	1	CDGBEKEE_00412	CDS	291	439194	439484	-				hypothetical protein			---
Defluviicoccus vanus	1	CDGBEKEE_00413	CDS	288	440273	440560	-				hypothetical protein	K07746	parD1_3_4; antitoxin ParD1/3/4	---
Defluviicoccus vanus	1	CDGBEKEE_00414	CDS	294	440707	441000	-				hypothetical protein			---
Defluviicoccus vanus	1	CDGBEKEE_00415	CDS	171	442227	442397	+				hypothetical protein			---
Defluviicoccus vanus	1	CDGBEKEE_00416	CDS	1131	443240	444370	+				hypothetical protein			---
Defluviicoccus vanus	1	CDGBEKEE_00417	CDS	717	444383	445099	+				hypothetical protein			---
Defluviicoccus vanus	1	CDGBEKEE_00418	CDS	141	445096	445236	+				hypothetical protein			---
Defluviicoccus vanus	1	CDGBEKEE_00419	CDS	1281	445326	446606	-				hypothetical protein			---
Defluviicoccus vanus	1	CDGBEKEE_00420	CDS	405	446861	447265	+				hypothetical protein			---
Defluviicoccus vanus	1	CDGBEKEE_00421	CDS	1089	447270	448358	+				hypothetical protein			---
Defluviicoccus vanus	1	CDGBEKEE_00422	CDS	252	448686	448937	+	parD4		COG3609	Antitoxin ParD4	K07746	parD1_3_4; antitoxin ParD1/3/4	---
Defluviicoccus vanus	1	CDGBEKEE_00423	CDS	192	448934	449125	+	parE4		COG3668	Toxin ParE4	K19092	parE1_3_4; toxin ParE1/3/4	---
Defluviicoccus vanus	1	CDGBEKEE_00424	CDS	1416	449208	450623	-				hypothetical protein			---
Defluviicoccus vanus	1	CDGBEKEE_00425	CDS	906	450862	451767	-				hypothetical protein			---
Defluviicoccus vanus	1	CDGBEKEE_00426	CDS	129	451813	451941	+				hypothetical protein			---
Defluviicoccus vanus	1	CDGBEKEE_00427	CDS	246	452006	452251	-	parD1		COG3609	Antitoxin ParD1	K07746	parD1_3_4; antitoxin ParD1/3/4	---
Defluviicoccus vanus	1	CDGBEKEE_00428	CDS	258	453225	453482	+	relB		COG2161	Antitoxin RelB			---
Defluviicoccus vanus	1	CDGBEKEE_00429	CDS	243	453500	453742	-				hypothetical protein			---
Defluviicoccus vanus	1	CDGBEKEE_00430	CDS	399	453841	454239	-				hypothetical protein			---
Defluviicoccus vanus	1	CDGBEKEE_00431	CDS	1281	454381	455661	+				hypothetical protein			---
Defluviicoccus vanus	1	CDGBEKEE_00432	CDS	231	455649	455879	+				hypothetical protein			---
Defluviicoccus vanus	1	CDGBEKEE_00433	CDS	933	455876	456808	+				Insertion sequence IS5376 putative ATP-binding protein			---
Defluviicoccus vanus	1	CDGBEKEE_00434	CDS	384	457147	457530	-				hypothetical protein			---
Defluviicoccus vanus	1	CDGBEKEE_00435	CDS	1428	457490	458917	-	ttuE_2	2.7.1.40		Pyruvate kinase	K00873	PK; pyruvate kinase [EC:2.7.1.40]	M00001|M00002|M00049|M00050
Defluviicoccus vanus	1	CDGBEKEE_00436	CDS	1053	459090	460142	-		3.1.1.23	COG2267	Monoacylglycerol lipase	K01054	MGLL; acylglycerol lipase [EC:3.1.1.23]	M00098
Defluviicoccus vanus	1	CDGBEKEE_00437	CDS	975	460139	461113	-	yadG		COG1131	putative ABC transporter ATP-binding protein YadG	K01990	ABC-2.A; ABC-2 type transport system ATP-binding protein	---
Defluviicoccus vanus	1	CDGBEKEE_00438	CDS	180	461329	461508	+				hypothetical protein			---
Defluviicoccus vanus	1	CDGBEKEE_00439	CDS	2925	461602	464526	+	polA	2.7.7.7	COG0258	DNA polymerase I	K02335	polA; DNA polymerase I [EC:2.7.7.7]	---
Defluviicoccus vanus	1	CDGBEKEE_00440	CDS	1641	464927	466567	-	kdc	4.1.1.-	COG3961	Alpha-keto-acid decarboxylase	K04103	ipdC; indolepyruvate decarboxylase [EC:4.1.1.74]	---
Defluviicoccus vanus	1	CDGBEKEE_00441	CDS	2547	467184	469730	-			COG2199	putative signaling protein			---
Defluviicoccus vanus	1	CDGBEKEE_00442	CDS	2730	470074	472803	-	secA		COG0653	Protein translocase subunit SecA	K03070	secA; preprotein translocase subunit SecA [EC:7.4.2.8]	---
Defluviicoccus vanus	1	CDGBEKEE_00443	CDS	1359	472933	474291	+	argJ			Arginine biosynthesis bifunctional protein ArgJ	K00620	argJ; glutamate N-acetyltransferase / amino-acid N-acetyltransferase [EC:2.3.1.35 2.3.1.1]	M00028
Defluviicoccus vanus	1	CDGBEKEE_00444	CDS	384	474367	474750	+	nudG	3.6.1.65	COG0494	CTP pyrophosphohydrolase	K03574	mutT; 8-oxo-dGTP diphosphatase [EC:3.6.1.55]	---
Defluviicoccus vanus	1	CDGBEKEE_00445	CDS	1092	474793	475884	-				hypothetical protein			---
Defluviicoccus vanus	1	CDGBEKEE_00446	CDS	411	476584	476994	+				hypothetical protein			---
Defluviicoccus vanus	1	CDGBEKEE_00447	CDS	2226	477040	479265	+				hypothetical protein	K02014	TC.FEV.OM; iron complex outermembrane recepter protein	---
Defluviicoccus vanus	1	CDGBEKEE_00448	CDS	936	479262	480197	+				hypothetical protein			---
Defluviicoccus vanus	1	CDGBEKEE_00449	CDS	1029	480681	481709	-				hypothetical protein	K07486	transposase	---
Defluviicoccus vanus	1	CDGBEKEE_00450	CDS	558	481978	482535	-				hypothetical protein			---
Defluviicoccus vanus	1	CDGBEKEE_00451	CDS	1434	482890	484323	+				hypothetical protein			---
Defluviicoccus vanus	1	CDGBEKEE_00452	CDS	468	485148	485615	-	queF	1.7.1.13	COG0780	NADPH-dependent 7-cyano-7-deazaguanine reductase	K09457	queF; 7-cyano-7-deazaguanine reductase [EC:1.7.1.13]	---
Defluviicoccus vanus	1	CDGBEKEE_00453	CDS	1455	485841	487295	+				hypothetical protein			---
Defluviicoccus vanus	1	CDGBEKEE_00454	CDS	1287	487322	488608	-	pbuE		COG2814	Purine efflux pump PbuE			---
Defluviicoccus vanus	1	CDGBEKEE_00455	CDS	882	489194	490075	+	minC		COG0850	Septum site-determining protein MinC	K03610	minC; septum site-determining protein MinC	---
Defluviicoccus vanus	1	CDGBEKEE_00456	CDS	816	490130	490945	+	minD		COG2894	Septum site-determining protein MinD	K03609	minD; septum site-determining protein MinD	---
Defluviicoccus vanus	1	CDGBEKEE_00457	CDS	279	490942	491220	+	minE		COG0851	Cell division topological specificity factor	K03608	minE; cell division topological specificity factor	---
Defluviicoccus vanus	1	CDGBEKEE_00458	CDS	525	491542	492066	+				hypothetical protein			---
Defluviicoccus vanus	1	CDGBEKEE_00459	CDS	1455	492063	493517	+	dctM_1		COG1593	C4-dicarboxylate TRAP transporter large permease protein DctM			---
Defluviicoccus vanus	1	CDGBEKEE_00460	CDS	702	493791	494492	+	ywrO	1.6.99.-	COG2249	General stress protein 14	K00355	NQO1; NAD(P)H dehydrogenase (quinone) [EC:1.6.5.2]	---
Defluviicoccus vanus	1	CDGBEKEE_00461	CDS	534	494489	495022	-				hypothetical protein			---
Defluviicoccus vanus	1	CDGBEKEE_00462	CDS	513	495288	495800	+			COG1733	putative HTH-type transcriptional regulator			---
Defluviicoccus vanus	1	CDGBEKEE_00463	CDS	1416	495964	497379	-				hypothetical protein			---
Defluviicoccus vanus	1	CDGBEKEE_00464	CDS	1314	497497	498810	+	entS		COG0477	Enterobactin exporter EntS			---
Defluviicoccus vanus	1	CDGBEKEE_00465	CDS	438	499205	499642	+				hypothetical protein			---
Defluviicoccus vanus	1	CDGBEKEE_00466	CDS	402	499645	500046	+				hypothetical protein			---
Defluviicoccus vanus	1	CDGBEKEE_00467	CDS	1017	500468	501484	-				hypothetical protein			---
Defluviicoccus vanus	1	CDGBEKEE_00468	CDS	1452	501468	502919	-				hypothetical protein			---
Defluviicoccus vanus	1	CDGBEKEE_00469	CDS	1200	503407	504606	+	gltS_1		COG0786	Sodium/glutamate symporter	K03312	gltS; glutamate:Na+ symporter, ESS family	---
Defluviicoccus vanus	1	CDGBEKEE_00470	CDS	1110	504769	505878	+				hypothetical protein	K18302	mexJ; membrane fusion protein, multidrug efflux system	---
Defluviicoccus vanus	1	CDGBEKEE_00471	CDS	3090	505907	508996	+	czcA			Cobalt-zinc-cadmium resistance protein CzcA			---
Defluviicoccus vanus	1	CDGBEKEE_00472	CDS	1464	509104	510567	-				hypothetical protein			---
Defluviicoccus vanus	1	CDGBEKEE_00473	CDS	1260	510645	511904	-				hypothetical protein	K07001	NTE family protein	---
Defluviicoccus vanus	1	CDGBEKEE_00474	CDS	657	512110	512766	-				hypothetical protein	K09857	uncharacterized protein	---
Defluviicoccus vanus	1	CDGBEKEE_00475	CDS	1011	512763	513773	-	pqiB_1		COG3008	Paraquat-inducible protein B	K06192	pqiB; paraquat-inducible protein B	---
Defluviicoccus vanus	1	CDGBEKEE_00476	CDS	771	513815	514585	-	mkl_1		COG1127	putative ribonucleotide transport ATP-binding protein mkl	K02065	mlaF; phospholipid/cholesterol/gamma-HCH transport system ATP-binding protein	---
Defluviicoccus vanus	1	CDGBEKEE_00477	CDS	420	514600	515019	-				hypothetical protein	K02066	mlaE; phospholipid/cholesterol/gamma-HCH transport system permease protein	---
Defluviicoccus vanus	1	CDGBEKEE_00478	CDS	732	515062	515793	+				hypothetical protein			---
Defluviicoccus vanus	1	CDGBEKEE_00479	CDS	1017	515970	516986	-				hypothetical protein	K15539	rodZ; cytoskeleton protein RodZ	---
Defluviicoccus vanus	1	CDGBEKEE_00480	CDS	2277	517274	519550	-	ptsP_1	2.7.3.9	COG3605	Phosphoenolpyruvate-dependent phosphotransferase system	K08484	ptsP; phosphotransferase system, enzyme I, PtsP [EC:2.7.3.9]	---
Defluviicoccus vanus	1	CDGBEKEE_00481	CDS	942	519555	520496	-		1.13.12.16	COG2070	Nitronate monooxygenase	K02371	fabK; enoyl-[acyl-carrier protein] reductase II [EC:1.3.1.9]	M00083
Defluviicoccus vanus	1	CDGBEKEE_00482	CDS	1221	520596	521816	-		2.7.2.4	COG0527	Aspartate kinase	K00928	lysC; aspartate kinase [EC:2.7.2.4]	M00016|M00017|M00018|M00033|M00525|M00526|M00527
Defluviicoccus vanus	1	CDGBEKEE_00483	CDS	771	522058	522828	+	ubiG	2.1.1.222	COG2227	Ubiquinone biosynthesis O-methyltransferase	K00568	ubiG; 2-polyprenyl-6-hydroxyphenyl methylase / 3-demethylubiquinone-9 3-methyltransferase [EC:2.1.1.222 2.1.1.64]	M00117
Defluviicoccus vanus	1	CDGBEKEE_00484	CDS	165	522916	523080	-				hypothetical protein			---
Defluviicoccus vanus	1	CDGBEKEE_00485	CDS	339	523028	523366	-				hypothetical protein			---
Defluviicoccus vanus	1	CDGBEKEE_00486	CDS	2256	523689	525944	+	maeB	1.1.1.40	COG0280	NADP-dependent malic enzyme	K00029	E1.1.1.40; malate dehydrogenase (oxaloacetate-decarboxylating)(NADP+) [EC:1.1.1.40]	M00169|M00172
Defluviicoccus vanus	1	CDGBEKEE_00487	CDS	168	526164	526331	+				hypothetical protein	K11312	cupin 2 domain-containing protein	---
Defluviicoccus vanus	1	CDGBEKEE_00488	CDS	930	526503	527432	+		3.-.-.-		putative metallo-hydrolase			---
Defluviicoccus vanus	1	CDGBEKEE_00489	CDS	792	527475	528266	+			COG0730	putative membrane transporter protein	K07090	uncharacterized protein	---
Defluviicoccus vanus	1	CDGBEKEE_00490	CDS	1416	528432	529847	-				hypothetical protein			---
Defluviicoccus vanus	1	CDGBEKEE_00491	CDS	1416	530149	531564	+				hypothetical protein			---
Defluviicoccus vanus	1	CDGBEKEE_00492	CDS	1209	531691	532899	-	lapB			Lipopolysaccharide assembly protein B	K02498	hemY; HemY protein	---
Defluviicoccus vanus	1	CDGBEKEE_00493	CDS	633	532904	533536	-				hypothetical protein			---
Defluviicoccus vanus	1	CDGBEKEE_00494	CDS	1293	533591	534883	-				hypothetical protein	K01719	hemD; uroporphyrinogen-III synthase [EC:4.2.1.75]	M00121|M00846
Defluviicoccus vanus	1	CDGBEKEE_00495	CDS	942	534909	535850	-	hemC	2.5.1.61	COG0181	Porphobilinogen deaminase	K01749	hemC; hydroxymethylbilane synthase [EC:2.5.1.61]	M00121|M00846
Defluviicoccus vanus	1	CDGBEKEE_00496	CDS	1059	535924	536982	+	tsaD	2.3.1.234	COG0533	tRNA N6-adenosine threonylcarbamoyltransferase	K01409	KAE1; N6-L-threonylcarbamoyladenine synthase [EC:2.3.1.234]	---
Defluviicoccus vanus	1	CDGBEKEE_00497	CDS	1059	537064	538122	+	gpsA2	1.1.1.94	COG0240	putative glycerol-3-phosphate dehydrogenase 2 [NAD(P)+]	K00057	gpsA; glycerol-3-phosphate dehydrogenase (NAD(P)+) [EC:1.1.1.94]	---
Defluviicoccus vanus	1	CDGBEKEE_00498	CDS	282	538126	538407	+	yciI		COG2350	Protein YciI	K09780	uncharacterized protein	---
Defluviicoccus vanus	1	CDGBEKEE_00499	CDS	414	538435	538848	+				hypothetical protein			---
Defluviicoccus vanus	1	CDGBEKEE_00500	CDS	1941	539438	541378	+	acsA_1	6.2.1.1	COG0365	Acetyl-coenzyme A synthetase	K01895	ACSS1_2; acetyl-CoA synthetase [EC:6.2.1.1]	M00357
Defluviicoccus vanus	1	CDGBEKEE_00501	CDS	999	541462	542460	-	cya_2			Bifunctional hemolysin/adenylate cyclase			---
Defluviicoccus vanus	1	CDGBEKEE_00502	CDS	123	542746	542868	+				hypothetical protein			---
Defluviicoccus vanus	1	CDGBEKEE_00503	CDS	1566	542900	544465	-				hypothetical protein			---
Defluviicoccus vanus	1	CDGBEKEE_00504	CDS	252	544642	544893	+				hypothetical protein			---
Defluviicoccus vanus	1	CDGBEKEE_00505	CDS	789	545183	545971	+	menH_1	4.2.99.20		2-succinyl-6-hydroxy-2,4-cyclohexadiene-1-carboxylate synthase			---
Defluviicoccus vanus	1	CDGBEKEE_00506	CDS	723	546056	546778	+	pytH	3.1.1.88		Pyrethroid hydrolase			---
Defluviicoccus vanus	1	CDGBEKEE_00507	CDS	879	546886	547764	+				hypothetical protein			---
Defluviicoccus vanus	1	CDGBEKEE_00508	CDS	306	547787	548092	-				hypothetical protein			---
Defluviicoccus vanus	1	CDGBEKEE_00509	CDS	369	548405	548773	+				hypothetical protein			---
Defluviicoccus vanus	1	CDGBEKEE_00510	CDS	462	549006	549467	-	cwlM	3.5.1.28	COG0860	N-acetylmuramoyl-L-alanine amidase CwlM			---
Defluviicoccus vanus	1	CDGBEKEE_00511	CDS	2232	550252	552483	+	uvrD	3.6.4.12	COG0210	DNA helicase II	K03657	uvrD; DNA helicase II / ATP-dependent DNA helicase PcrA [EC:3.6.4.12]	---
Defluviicoccus vanus	1	CDGBEKEE_00512	CDS	870	552495	553364	+	prmA_1	2.1.1.-	COG2264	Ribosomal protein L11 methyltransferase	K02687	prmA; ribosomal protein L11 methyltransferase [EC:2.1.1.-]	---
Defluviicoccus vanus	1	CDGBEKEE_00513	CDS	522	553361	553882	-	moaB		COG0521	Molybdenum cofactor biosynthesis protein B	K03638	moaB; molybdopterin adenylyltransferase [EC:2.7.7.75]	---
Defluviicoccus vanus	1	CDGBEKEE_00514	CDS	906	553904	554809	-	slt_1	4.2.2.-	COG0741	Soluble lytic murein transglycosylase	K08309	slt; soluble lytic murein transglycosylase [EC:4.2.2.-]	---
Defluviicoccus vanus	1	CDGBEKEE_00515	CDS	708	554755	555462	-				hypothetical protein			---
Defluviicoccus vanus	1	CDGBEKEE_00516	CDS	918	555577	556494	-	udg	3.2.2.27	COG1573	Type-4 uracil-DNA glycosylase	K21929	udg; uracil-DNA glycosylase [EC:3.2.2.27]	---
Defluviicoccus vanus	1	CDGBEKEE_00517	CDS	1629	556601	558229	+		1.5.5.1	COG0644	Electron transfer flavoprotein-ubiquinone oxidoreductase	K00311	ETFDH; electron-transferring-flavoprotein dehydrogenase [EC:1.5.5.1]	---
Defluviicoccus vanus	1	CDGBEKEE_00518	CDS	2625	558198	560822	+	ispE_1	2.7.1.148	COG1947	4-diphosphocytidyl-2-C-methyl-D-erythritol kinase			---
Defluviicoccus vanus	1	CDGBEKEE_00519	CDS	186	560774	560959	+	ispE_2	2.7.1.148		4-diphosphocytidyl-2-C-methyl-D-erythritol kinase			---
Defluviicoccus vanus	1	CDGBEKEE_00521	CDS	1494	561170	562663	+	xerD_3			Tyrosine recombinase XerD			---
Defluviicoccus vanus	1	CDGBEKEE_00522	CDS	933	562777	563709	-				Insertion sequence IS5376 putative ATP-binding protein			---
Defluviicoccus vanus	1	CDGBEKEE_00523	CDS	1146	563706	564851	-				hypothetical protein			---
Defluviicoccus vanus	1	CDGBEKEE_00524	CDS	414	564791	565204	-				hypothetical protein			---
Defluviicoccus vanus	1	CDGBEKEE_00525	CDS	609	565253	565861	-	xerC_2		COG4973	Tyrosine recombinase XerC	K04763	xerD; integrase/recombinase XerD	---
Defluviicoccus vanus	1	CDGBEKEE_00526	CDS	534	566002	566535	-				hypothetical protein			---
Defluviicoccus vanus	1	CDGBEKEE_00527	CDS	453	566567	567019	-				hypothetical protein			---
Defluviicoccus vanus	1	CDGBEKEE_00528	CDS	2571	566982	569552	-	pknB_1	2.7.11.1	COG0515	Serine/threonine-protein kinase PknB	K12132	prkC; eukaryotic-like serine/threonine-protein kinase [EC:2.7.11.1]	---
Defluviicoccus vanus	1	CDGBEKEE_00529	CDS	1266	569543	570808	-	pknB_2	2.7.11.1	COG0515	Serine/threonine-protein kinase PknB	K12132	prkC; eukaryotic-like serine/threonine-protein kinase [EC:2.7.11.1]	---
Defluviicoccus vanus	1	CDGBEKEE_00530	CDS	1857	570841	572697	-				hypothetical protein			---
Defluviicoccus vanus	1	CDGBEKEE_00531	CDS	2883	573003	575885	+		3.2.1.177	COG1501	Alpha-xylosidase BoGH31A	K01187	malZ; alpha-glucosidase [EC:3.2.1.20]	---
Defluviicoccus vanus	1	CDGBEKEE_00532	CDS	804	575930	576733	+				hypothetical protein			---
Defluviicoccus vanus	1	CDGBEKEE_00533	CDS	189	576799	576987	-				hypothetical protein			---
Defluviicoccus vanus	1	CDGBEKEE_00534	CDS	2283	576984	579266	-	xpsD_1		COG1450	Type II secretion system protein D	K02453	gspD; general secretion pathway protein D	---
Defluviicoccus vanus	1	CDGBEKEE_00535	CDS	609	579514	580122	-				hypothetical protein	K02462	gspM; general secretion pathway protein M	---
Defluviicoccus vanus	1	CDGBEKEE_00536	CDS	1116	580119	581234	-				hypothetical protein	K02461	gspL; general secretion pathway protein L	---
Defluviicoccus vanus	1	CDGBEKEE_00537	CDS	393	581268	581660	-				hypothetical protein			---
Defluviicoccus vanus	1	CDGBEKEE_00538	CDS	444	581979	582422	-				hypothetical protein	K02458	gspI; general secretion pathway protein I	---
Defluviicoccus vanus	1	CDGBEKEE_00539	CDS	408	582409	582816	-				hypothetical protein	K02457	gspH; general secretion pathway protein H	---
Defluviicoccus vanus	1	CDGBEKEE_00540	CDS	2967	582984	585950	-	xpsE		COG2804	Type II secretion system protein E	K02454	gspE; general secretion pathway protein E [EC:7.4.2.8]	---
Defluviicoccus vanus	1	CDGBEKEE_00541	CDS	1296	586329	587624	+				hypothetical protein			---
Defluviicoccus vanus	1	CDGBEKEE_00542	CDS	1011	587833	588843	+	cysK	2.5.1.47		Cysteine synthase	K01738	cysK; cysteine synthase [EC:2.5.1.47]	M00021
Defluviicoccus vanus	1	CDGBEKEE_00543	CDS	927	588840	589766	+	sseA	2.8.1.2	COG2897	3-mercaptopyruvate sulfurtransferase	K01011	TST; thiosulfate/3-mercaptopyruvate sulfurtransferase [EC:2.8.1.1 2.8.1.2]	---
Defluviicoccus vanus	1	CDGBEKEE_00544	CDS	963	589977	590939	+	metC	4.4.1.8	COG0626	Cystathionine beta-lyase MetC	K01760	metC; cysteine-S-conjugate beta-lyase [EC:4.4.1.13]	M00017
Defluviicoccus vanus	1	CDGBEKEE_00545	CDS	750	590971	591720	-				hypothetical protein			---
Defluviicoccus vanus	1	CDGBEKEE_00546	CDS	744	592106	592849	+				hypothetical protein			---
Defluviicoccus vanus	1	CDGBEKEE_00547	CDS	672	592947	593618	+				hypothetical protein			---
Defluviicoccus vanus	1	CDGBEKEE_00548	CDS	1527	593597	595123	-	lcfB_1	6.2.1.3	COG0318	Long-chain-fatty-acid--CoA ligase			---
Defluviicoccus vanus	1	CDGBEKEE_00549	CDS	318	595298	595615	+	hspQ		COG3785	Heat shock protein HspQ	K11940	hspQ; heat shock protein HspQ	---
Defluviicoccus vanus	1	CDGBEKEE_00550	CDS	1254	595790	597043	+	glgC_1	2.7.7.27	COG0448	Glucose-1-phosphate adenylyltransferase	K00975	glgC; glucose-1-phosphate adenylyltransferase [EC:2.7.7.27]	M00565|M00854
Defluviicoccus vanus	1	CDGBEKEE_00551	CDS	315	597084	597398	-				hypothetical protein			---
Defluviicoccus vanus	1	CDGBEKEE_00552	CDS	681	597573	598253	+	pyrE_1	2.4.2.10	COG0461	Orotate phosphoribosyltransferase	K00762	pyrE; orotate phosphoribosyltransferase [EC:2.4.2.10]	M00051
Defluviicoccus vanus	1	CDGBEKEE_00553	CDS	336	598384	598719	+				hypothetical protein			---
Defluviicoccus vanus	1	CDGBEKEE_00554	CDS	1692	598899	600590	+	fliF		COG1766	Flagellar M-ring protein	K02409	fliF; flagellar M-ring protein FliF	---
Defluviicoccus vanus	1	CDGBEKEE_00555	CDS	1017	600603	601619	+	fliG		COG1536	Flagellar motor switch protein FliG	K02410	fliG; flagellar motor switch protein FliG	---
Defluviicoccus vanus	1	CDGBEKEE_00556	CDS	261	601635	601895	+				hypothetical protein			---
Defluviicoccus vanus	1	CDGBEKEE_00557	CDS	210	601992	602201	+	fliN		COG1886	Flagellar motor switch protein FliN	K02417	fliNY; flagellar motor switch protein FliN/FliY	---
Defluviicoccus vanus	1	CDGBEKEE_00558	CDS	453	602209	602661	+	pomA		COG1291	Chemotaxis protein PomA	K02556	motA; chemotaxis protein MotA	---
Defluviicoccus vanus	1	CDGBEKEE_00559	CDS	606	602687	603292	+	fis			DNA-binding protein Fis			---
Defluviicoccus vanus	1	CDGBEKEE_00560	CDS	360	603298	603657	+	flhA_1		COG1298	Flagellar biosynthesis protein FlhA			---
Defluviicoccus vanus	1	CDGBEKEE_00561	CDS	732	603654	604385	+	srp54			Signal recognition particle 54 kDa protein	K02404	flhF; flagellar biosynthesis protein FlhF	---
Defluviicoccus vanus	1	CDGBEKEE_00562	CDS	798	604382	605179	+	ylxH		COG0455	Flagellum site-determining protein YlxH	K04562	flhG; flagellar biosynthesis protein FlhG	---
Defluviicoccus vanus	1	CDGBEKEE_00563	CDS	864	605266	606129	-				hypothetical protein			---
Defluviicoccus vanus	1	CDGBEKEE_00564	CDS	660	606116	606775	-				hypothetical protein			---
Defluviicoccus vanus	1	CDGBEKEE_00565	CDS	870	606884	607753	-				hypothetical protein			---
Defluviicoccus vanus	1	CDGBEKEE_00566	CDS	384	608044	608427	+				hypothetical protein			---
Defluviicoccus vanus	1	CDGBEKEE_00567	CDS	1722	608364	610085	-				hypothetical protein			---
Defluviicoccus vanus	1	CDGBEKEE_00568	CDS	768	610379	611146	+	imuA			Protein ImuA	K14160	imuA; protein ImuA	---
Defluviicoccus vanus	1	CDGBEKEE_00569	CDS	1020	611169	612188	-				hypothetical protein			---
Defluviicoccus vanus	1	CDGBEKEE_00570	CDS	351	612205	612555	-	resA_1		COG0526	Thiol-disulfide oxidoreductase ResA			---
Defluviicoccus vanus	1	CDGBEKEE_00571	CDS	1464	612798	614261	+	argH	4.3.2.1	COG0165	Argininosuccinate lyase	K01755	argH; argininosuccinate lyase [EC:4.3.2.1]	M00029|M00844|M00845
Defluviicoccus vanus	1	CDGBEKEE_00572	CDS	1389	614610	615998	+	ybiS	2.-.-.-	COG1376	putative L,D-transpeptidase YbiS	K16291	erfK; L,D-transpeptidase ErfK/SrfK	---
Defluviicoccus vanus	1	CDGBEKEE_00573	CDS	252	616100	616351	+				hypothetical protein			---
Defluviicoccus vanus	1	CDGBEKEE_00574	CDS	837	616396	617232	-	lytC	3.5.1.28	COG0860	N-acetylmuramoyl-L-alanine amidase LytC	K01448	amiABC; N-acetylmuramoyl-L-alanine amidase [EC:3.5.1.28]	---
Defluviicoccus vanus	1	CDGBEKEE_00575	CDS	720	617256	617975	-	queC	6.3.4.20	COG0603	7-cyano-7-deazaguanine synthase	K06920	queC; 7-cyano-7-deazaguanine synthase [EC:6.3.4.20]	---
Defluviicoccus vanus	1	CDGBEKEE_00576	CDS	870	618402	619271	+	azoB	1.7.-.-		NAD(P)H azoreductase			---
Defluviicoccus vanus	1	CDGBEKEE_00577	CDS	741	619292	620032	-			COG0664	Cyclic AMP receptor protein	K10914	crp; CRP/FNR family transcriptional regulator, cyclic AMP receptor protein	---
Defluviicoccus vanus	1	CDGBEKEE_00578	CDS	867	620199	621065	-	purU	3.5.1.10	COG0788	Formyltetrahydrofolate deformylase	K01433	purU; formyltetrahydrofolate deformylase [EC:3.5.1.10]	---
Defluviicoccus vanus	1	CDGBEKEE_00579	CDS	1578	621117	622694	-	ggt_1	3.4.19.13	COG0405	Glutathione hydrolase proenzyme	K00681	ggt; gamma-glutamyltranspeptidase / glutathione hydrolase [EC:2.3.2.2 3.4.19.13]	---
Defluviicoccus vanus	1	CDGBEKEE_00580	CDS	1215	622934	624148	+	hisZ		COG3705	ATP phosphoribosyltransferase regulatory subunit	K02502	hisZ; ATP phosphoribosyltransferase regulatory subunit	M00026
Defluviicoccus vanus	1	CDGBEKEE_00581	CDS	1299	624157	625455	+	purA	6.3.4.4	COG0104	Adenylosuccinate synthetase	K01939	purA; adenylosuccinate synthase [EC:6.3.4.4]	M00049
Defluviicoccus vanus	1	CDGBEKEE_00582	CDS	1566	625714	627279	-	rhlE_1	3.6.4.13	COG0513	ATP-dependent RNA helicase RhlE			---
Defluviicoccus vanus	1	CDGBEKEE_00583	CDS	543	627491	628033	+	vibB	3.3.2.1	COG1535	Vibriobactin-specific isochorismatase			---
Defluviicoccus vanus	1	CDGBEKEE_00584	CDS	1575	628089	629663	+		3.6.-.-	COG1703	putative GTPase	K07588	argK; LAO/AO transport system kinase [EC:2.7.-.-]	---
Defluviicoccus vanus	1	CDGBEKEE_00585	CDS	1224	629839	631062	+	alaC	2.6.1.2	COG0436	Glutamate-pyruvate aminotransferase AlaC	K14261	alaC; alanine-synthesizing transaminase [EC:2.6.1.-]	---
Defluviicoccus vanus	1	CDGBEKEE_00586	CDS	1290	631149	632438	+	hom	1.1.1.3	COG0460	Homoserine dehydrogenase	K00003	hom; homoserine dehydrogenase [EC:1.1.1.3]	M00017|M00018
Defluviicoccus vanus	1	CDGBEKEE_00587	CDS	1884	632446	634329	+	recJ	3.1.-.-	COG0608	Single-stranded-DNA-specific exonuclease RecJ	K07462	recJ; single-stranded-DNA-specific exonuclease [EC:3.1.-.-]	---
Defluviicoccus vanus	1	CDGBEKEE_00588	CDS	831	634337	635167	-	suhB_2	3.1.3.25	COG0483	Inositol-1-monophosphatase	K01092	E3.1.3.25; myo-inositol-1(or 4)-monophosphatase [EC:3.1.3.25]	M00131
Defluviicoccus vanus	1	CDGBEKEE_00589	CDS	516	635174	635689	-	efp			Elongation factor P	K02356	efp; elongation factor P	---
Defluviicoccus vanus	1	CDGBEKEE_00590	CDS	1641	635956	637596	-	pdeB	3.1.4.52		Cyclic di-GMP phosphodiesterase PdeB			---
Defluviicoccus vanus	1	CDGBEKEE_00591	CDS	1458	637593	639050	-				hypothetical protein			---
Defluviicoccus vanus	1	CDGBEKEE_00592	CDS	729	639557	640285	-	hisA	5.3.1.16	COG0106	1-(5-phosphoribosyl)-5-[(5-phosphoribosylamino)methylideneamino] imidazole-4-carboxamide isomerase	K01814	hisA; phosphoribosylformimino-5-aminoimidazole carboxamide ribotide isomerase [EC:5.3.1.16]	M00026
Defluviicoccus vanus	1	CDGBEKEE_00593	CDS	645	640282	640926	-	hisH	2.4.2.-		Imidazole glycerol phosphate synthase subunit HisH	K02501	hisH; imidazole glycerol-phosphate synthase subunit HisH [EC:4.3.2.10]	M00026
Defluviicoccus vanus	1	CDGBEKEE_00594	CDS	279	640923	641201	-				hypothetical protein			---
Defluviicoccus vanus	1	CDGBEKEE_00595	CDS	150	641165	641314	-				hypothetical protein			---
Defluviicoccus vanus	1	CDGBEKEE_00596	CDS	621	641385	642005	-	hisB	4.2.1.19	COG0131	Imidazoleglycerol-phosphate dehydratase	K01693	hisB; imidazoleglycerol-phosphate dehydratase [EC:4.2.1.19]	M00026
Defluviicoccus vanus	1	CDGBEKEE_00597	CDS	315	642095	642409	-				hypothetical protein			---
Defluviicoccus vanus	1	CDGBEKEE_00598	CDS	378	642845	643222	-				hypothetical protein			---
Defluviicoccus vanus	1	CDGBEKEE_00599	CDS	243	643287	643529	-				hypothetical protein			---
Defluviicoccus vanus	1	CDGBEKEE_00600	CDS	300	643858	644157	-				hypothetical protein			---
Defluviicoccus vanus	1	CDGBEKEE_00601	CDS	885	644426	645310	-	gltD_1	1.4.1.13	COG0493	Glutamate synthase [NADPH] small chain	K00266	gltD; glutamate synthase (NADPH) small chain [EC:1.4.1.13]	---
Defluviicoccus vanus	1	CDGBEKEE_00602	CDS	585	645295	645879	-	gltB_1	1.4.1.13	COG0493	Glutamate synthase [NADPH] small chain	K00266	gltD; glutamate synthase (NADPH) small chain [EC:1.4.1.13]	---
Defluviicoccus vanus	1	CDGBEKEE_00603	CDS	4650	645884	650533	-	gltB_2	1.4.7.1		Ferredoxin-dependent glutamate synthase 1	K00265	gltB; glutamate synthase (NADPH) large chain [EC:1.4.1.13]	---
Defluviicoccus vanus	1	CDGBEKEE_00604	CDS	804	650993	651796	+	uppP	3.6.1.27	COG1968	Undecaprenyl-diphosphatase	K06153	bacA; undecaprenyl-diphosphatase [EC:3.6.1.27]	---
Defluviicoccus vanus	1	CDGBEKEE_00605	CDS	1380	651836	653215	+				hypothetical protein	K07058	membrane protein	---
Defluviicoccus vanus	1	CDGBEKEE_00606	CDS	2085	653554	655638	+				hypothetical protein			---
Defluviicoccus vanus	1	CDGBEKEE_00607	CDS	1122	655687	656808	+				hypothetical protein			---
Defluviicoccus vanus	1	CDGBEKEE_00608	CDS	675	656805	657479	-		3.8.1.2		(S)-2-haloacid dehalogenase	K01560	E3.8.1.2; 2-haloacid dehalogenase [EC:3.8.1.2]	---
Defluviicoccus vanus	1	CDGBEKEE_00609	CDS	2829	657507	660335	-	yejF		COG4172	putative ABC transporter ATP-binding protein YejF	K13896	yejF; microcin C transport system ATP-binding protein	---
Defluviicoccus vanus	1	CDGBEKEE_00610	CDS	1113	660332	661444	-	yejB		COG4174	Inner membrane ABC transporter permease protein YejB	K13894	yejB; microcin C transport system permease protein	---
Defluviicoccus vanus	1	CDGBEKEE_00611	CDS	1860	661454	663313	-	gsiB		COG0747	Glutathione-binding protein GsiB	K13893	yejA; microcin C transport system substrate-binding protein	---
Defluviicoccus vanus	1	CDGBEKEE_00612	CDS	774	663310	664083	-	hisN	3.1.3.15	COG0483	Histidinol-phosphatase	K18649	IMPL2; inositol-phosphate phosphatase / L-galactose 1-phosphate phosphatase / histidinol-phosphatase [EC:3.1.3.25 3.1.3.93 3.1.3.15]	M00026|M00114|M00131
Defluviicoccus vanus	1	CDGBEKEE_00613	CDS	534	664080	664613	-	cycM		COG3474	Cytochrome c-552	K08738	CYC; cytochrome c	---
Defluviicoccus vanus	1	CDGBEKEE_00614	CDS	747	664790	665536	+	kdsB	2.7.7.38	COG1212	3-deoxy-manno-octulosonate cytidylyltransferase	K00979	kdsB; 3-deoxy-manno-octulosonate cytidylyltransferase (CMP-KDO synthetase) [EC:2.7.7.38]	M00063
Defluviicoccus vanus	1	CDGBEKEE_00615	CDS	792	665541	666332	+				hypothetical protein			---
Defluviicoccus vanus	1	CDGBEKEE_00616	CDS	888	666350	667237	+	pheA		COG0077	P-protein	K04518	pheA2; prephenate dehydratase [EC:4.2.1.51]	M00024
Defluviicoccus vanus	1	CDGBEKEE_00617	CDS	843	667283	668125	-				hypothetical protein			---
Defluviicoccus vanus	1	CDGBEKEE_00618	CDS	1002	668252	669253	-	cydB	1.10.3.14	COG1294	Cytochrome bd-I ubiquinol oxidase subunit 2	K00426	cydB; cytochrome bd ubiquinol oxidase subunit II [EC:7.1.1.7]	---
Defluviicoccus vanus	1	CDGBEKEE_00619	CDS	1419	669258	670676	-	appC	1.10.3.10	COG1271	Cytochrome bd-II ubiquinol oxidase subunit 1	K00425	cydA; cytochrome bd ubiquinol oxidase subunit I [EC:7.1.1.7]	---
Defluviicoccus vanus	1	CDGBEKEE_00620	CDS	555	670769	671323	-	mnaT	2.3.1.-	COG1247	L-amino acid N-acyltransferase MnaT			---
Defluviicoccus vanus	1	CDGBEKEE_00621	CDS	930	671357	672286	-	nudC_2	3.6.1.22	COG2816	NADH pyrophosphatase	K03426	E3.6.1.22; NAD+ diphosphatase [EC:3.6.1.22]	---
Defluviicoccus vanus	1	CDGBEKEE_00623	CDS	1911	672535	674445	+	dnaX_2	2.7.7.7	COG2812	DNA polymerase III subunit tau	K02343	dnaX; DNA polymerase III subunit gamma/tau [EC:2.7.7.7]	---
Defluviicoccus vanus	1	CDGBEKEE_00624	CDS	474	674521	674994	+		3.6.1.25	COG2954	Inorganic triphosphatase	K01768	E4.6.1.1; adenylate cyclase [EC:4.6.1.1]	---
Defluviicoccus vanus	1	CDGBEKEE_00625	CDS	327	675123	675449	+	ybaB		COG0718	Nucleoid-associated protein YbaB	K09747	uncharacterized protein	---
Defluviicoccus vanus	1	CDGBEKEE_00626	CDS	588	675502	676089	+	recR		COG0353	Recombination protein RecR	K06187	recR; recombination protein RecR	---
Defluviicoccus vanus	1	CDGBEKEE_00627	CDS	903	676086	676988	-				hypothetical protein			---
Defluviicoccus vanus	1	CDGBEKEE_00628	CDS	2640	677541	680180	-			COG0366	Beta/alpha-amylase			---
Defluviicoccus vanus	1	CDGBEKEE_00629	CDS	1425	680256	681680	-		3.2.1.98		Glucan 1,4-alpha-maltohexaosidase	K01176	AMY; alpha-amylase [EC:3.2.1.1]	---
Defluviicoccus vanus	1	CDGBEKEE_00630	CDS	942	681779	682720	-			COG1073	putative protein	K06889	uncharacterized protein	---
Defluviicoccus vanus	1	CDGBEKEE_00631	CDS	1293	682911	684203	-	dnrD	5.5.1.23		Aklanonic acid methyl ester cyclase DnrD			---
Defluviicoccus vanus	1	CDGBEKEE_00632	CDS	453	684241	684693	-				hypothetical protein			---
Defluviicoccus vanus	1	CDGBEKEE_00633	CDS	363	684677	685039	-				hypothetical protein			---
Defluviicoccus vanus	1	CDGBEKEE_00634	CDS	2499	685187	687685	-	glgB_1	2.4.1.18	COG0296	1,4-alpha-glucan branching enzyme GlgB	K00700	GBE1; 1,4-alpha-glucan branching enzyme [EC:2.4.1.18]	M00565|M00854
Defluviicoccus vanus	1	CDGBEKEE_00635	CDS	435	687744	688178	-				hypothetical protein			---
Defluviicoccus vanus	1	CDGBEKEE_00636	CDS	1539	688253	689791	-		1.1.-.-	COG2303	putative GMC-type oxidoreductase	K00108	betA; choline dehydrogenase [EC:1.1.99.1]	M00555
Defluviicoccus vanus	1	CDGBEKEE_00637	CDS	411	689815	690225	-				hypothetical protein			---
Defluviicoccus vanus	1	CDGBEKEE_00638	CDS	309	690273	690581	-				hypothetical protein	K01821	praC; 4-oxalocrotonate tautomerase [EC:5.3.2.6]	M00569
Defluviicoccus vanus	1	CDGBEKEE_00639	CDS	405	690631	691035	-				hypothetical protein	K06893	uncharacterized protein	---
Defluviicoccus vanus	1	CDGBEKEE_00640	CDS	492	691065	691556	-				hypothetical protein	K06893	uncharacterized protein	---
Defluviicoccus vanus	1	CDGBEKEE_00641	CDS	456	691623	692078	-				hypothetical protein			---
Defluviicoccus vanus	1	CDGBEKEE_00642	CDS	1704	692153	693856	-	mdlC	4.1.1.7		Benzoylformate decarboxylase	K01576	mdlC; benzoylformate decarboxylase [EC:4.1.1.7]	---
Defluviicoccus vanus	1	CDGBEKEE_00643	CDS	1557	693934	695490	-				hypothetical protein			---
Defluviicoccus vanus	1	CDGBEKEE_00644	CDS	2133	695525	697657	-		5.1.3.11		Cellobiose 2-epimerase			---
Defluviicoccus vanus	1	CDGBEKEE_00645	CDS	318	697953	698270	-				hypothetical protein			---
Defluviicoccus vanus	1	CDGBEKEE_00646	CDS	432	698213	698644	-				hypothetical protein			---
Defluviicoccus vanus	1	CDGBEKEE_00647	CDS	2154	699131	701284	+	lptD_1		COG1452	LPS-assembly protein LptD	K04744	lptD; LPS-assembly protein	---
Defluviicoccus vanus	1	CDGBEKEE_00648	CDS	1356	701388	702743	+	surA	5.2.1.8	COG0760	Chaperone SurA	K03771	surA; peptidyl-prolyl cis-trans isomerase SurA [EC:5.2.1.8]	---
Defluviicoccus vanus	1	CDGBEKEE_00649	CDS	1008	702751	703758	+	pdxA2	1.1.1.408	COG1995	D-threonate 4-phosphate dehydrogenase	K00097	pdxA; 4-hydroxythreonine-4-phosphate dehydrogenase [EC:1.1.1.262]	M00124
Defluviicoccus vanus	1	CDGBEKEE_00650	CDS	840	703761	704600	+	rsmA	2.1.1.182		Ribosomal RNA small subunit methyltransferase A	K02528	ksgA; 16S rRNA (adenine1518-N6/adenine1519-N6)-dimethyltransferase [EC:2.1.1.182]	---
Defluviicoccus vanus	1	CDGBEKEE_00651	CDS	672	704763	705434	-	gmk	2.7.4.8	COG0194	Guanylate kinase	K00942	E2.7.4.8; guanylate kinase [EC:2.7.4.8]	M00050
Defluviicoccus vanus	1	CDGBEKEE_00652	CDS	873	705453	706325	-				hypothetical protein			---
Defluviicoccus vanus	1	CDGBEKEE_00653	CDS	1008	706449	707456	-	mltG	4.2.2.-	COG1559	Endolytic murein transglycosylase	K07082	UPF0755 protein	---
Defluviicoccus vanus	1	CDGBEKEE_00654	CDS	1266	707479	708744	-	fabF_2	2.3.1.179	COG0304	3-oxoacyl-[acyl-carrier-protein] synthase 2	K09458	fabF; 3-oxoacyl-[acyl-carrier-protein] synthase II [EC:2.3.1.179]	M00083|M00572
Defluviicoccus vanus	1	CDGBEKEE_00655	CDS	237	708817	709053	-	acpP_2		COG0236	Acyl carrier protein	K02078	acpP; acyl carrier protein	---
Defluviicoccus vanus	1	CDGBEKEE_00656	CDS	885	709214	710098	-	fabG_3	1.1.1.100		3-oxoacyl-[acyl-carrier-protein] reductase FabG	K00059	fabG; 3-oxoacyl-[acyl-carrier protein] reductase [EC:1.1.1.100]	M00083|M00572
Defluviicoccus vanus	1	CDGBEKEE_00657	CDS	357	710327	710683	+	rpsF		COG0360	30S ribosomal protein S6	K02990	RP-S6; small subunit ribosomal protein S6	---
Defluviicoccus vanus	1	CDGBEKEE_00658	CDS	141	710680	710820	+				hypothetical protein			---
Defluviicoccus vanus	1	CDGBEKEE_00659	CDS	234	710857	711090	+	rpsR		COG0238	30S ribosomal protein S18	K02963	RP-S18; small subunit ribosomal protein S18	---
Defluviicoccus vanus	1	CDGBEKEE_00660	CDS	939	711226	712164	+				hypothetical protein			---
Defluviicoccus vanus	1	CDGBEKEE_00661	CDS	546	712213	712758	+	rplI		COG0359	50S ribosomal protein L9	K02939	RP-L9; large subunit ribosomal protein L9	---
Defluviicoccus vanus	1	CDGBEKEE_00662	CDS	1236	712937	714172	+	cfa	2.1.1.79	COG2230	Cyclopropane-fatty-acyl-phospholipid synthase	K00574	cfa; cyclopropane-fatty-acyl-phospholipid synthase [EC:2.1.1.79]	---
Defluviicoccus vanus	1	CDGBEKEE_00663	CDS	1536	714370	715905	+	dnaC	3.6.4.12	COG0305	Replicative DNA helicase	K02314	dnaB; replicative DNA helicase [EC:3.6.4.12]	---
Defluviicoccus vanus	1	CDGBEKEE_00664	CDS	1146	715902	717047	+	alr	5.1.1.1	COG0787	Alanine racemase, biosynthetic	K01775	alr; alanine racemase [EC:5.1.1.1]	---
Defluviicoccus vanus	1	CDGBEKEE_00665	CDS	774	717054	717827	+	mlaE_1		COG0767	putative phospholipid ABC transporter permease protein MlaE	K02066	mlaE; phospholipid/cholesterol/gamma-HCH transport system permease protein	---
Defluviicoccus vanus	1	CDGBEKEE_00666	CDS	780	717841	718620	+	mkl_2		COG1127	putative ribonucleotide transport ATP-binding protein mkl	K02065	mlaF; phospholipid/cholesterol/gamma-HCH transport system ATP-binding protein	---
Defluviicoccus vanus	1	CDGBEKEE_00667	CDS	1401	718661	720061	+	radA	3.6.4.-	COG1066	DNA repair protein RadA	K04485	radA; DNA repair protein RadA/Sms	---
Defluviicoccus vanus	1	CDGBEKEE_00668	CDS	675	720054	720728	+	cvpA		COG1286	Colicin V production protein	K03558	cvpA; membrane protein required for colicin V production	---
Defluviicoccus vanus	1	CDGBEKEE_00669	CDS	279	720753	721031	-				hypothetical protein			---
Defluviicoccus vanus	1	CDGBEKEE_00670	CDS	1119	721107	722225	+	purF	2.4.2.14	COG0034	Amidophosphoribosyltransferase	K00764	purF; amidophosphoribosyltransferase [EC:2.4.2.14]	M00048
Defluviicoccus vanus	1	CDGBEKEE_00671	CDS	738	722222	722959	+	yciK	1.-.-.-	COG1028	putative oxidoreductase YciK			---
Defluviicoccus vanus	1	CDGBEKEE_00672	CDS	192	723001	723192	-				hypothetical protein			---
Defluviicoccus vanus	1	CDGBEKEE_00673	CDS	186	723382	723567	+				hypothetical protein			---
Defluviicoccus vanus	1	CDGBEKEE_00674	CDS	1800	723572	725371	+			COG1055	putative transporter			---
Defluviicoccus vanus	1	CDGBEKEE_00675	CDS	186	725424	725609	-				hypothetical protein			---
Defluviicoccus vanus	1	CDGBEKEE_00676	CDS	1587	726000	727586	+				hypothetical protein			---
Defluviicoccus vanus	1	CDGBEKEE_00677	CDS	1026	727583	728608	+	queG	1.17.99.6	COG1600	Epoxyqueuosine reductase	K18979	queG; epoxyqueuosine reductase [EC:1.17.99.6]	---
Defluviicoccus vanus	1	CDGBEKEE_00678	CDS	390	728755	729144	-				hypothetical protein			---
Defluviicoccus vanus	1	CDGBEKEE_00679	CDS	765	729635	730399	-				hypothetical protein			---
Defluviicoccus vanus	1	CDGBEKEE_00680	CDS	897	730670	731566	+	hbd_1	1.1.1.157	COG1250	3-hydroxybutyryl-CoA dehydrogenase	K00074	paaH; 3-hydroxybutyryl-CoA dehydrogenase [EC:1.1.1.157]	---
Defluviicoccus vanus	1	CDGBEKEE_00681	CDS	204	731512	731715	-				hypothetical protein			---
Defluviicoccus vanus	1	CDGBEKEE_00682	CDS	900	731737	732636	+	yddG			Methyl viologen resistance protein YddG			---
Defluviicoccus vanus	1	CDGBEKEE_00683	CDS	795	732779	733573	+	cysD	2.7.7.4	COG0175	Sulfate adenylyltransferase subunit 2	K00957	cysD; sulfate adenylyltransferase subunit 2 [EC:2.7.7.4]	M00176|M00596
Defluviicoccus vanus	1	CDGBEKEE_00684	CDS	1944	733554	735497	+	cysNC		COG0529	Bifunctional enzyme CysN/CysC	K00955	cysNC; bifunctional enzyme CysN/CysC [EC:2.7.7.4 2.7.1.25]	M00176
Defluviicoccus vanus	1	CDGBEKEE_00685	CDS	1428	735509	736936	+	algA		COG0662	Alginate biosynthesis protein AlgA	K16011	algA; mannose-1-phosphate guanylyltransferase / mannose-6-phosphate isomerase [EC:2.7.7.13 5.3.1.8]	M00114
Defluviicoccus vanus	1	CDGBEKEE_00686	CDS	612	737040	737651	-	yibF_2		COG0625	putative GST-like protein YibF			---
Defluviicoccus vanus	1	CDGBEKEE_00687	CDS	768	737802	738569	-	gloB	3.1.2.6	COG0491	Hydroxyacylglutathione hydrolase GloB	K01069	gloB; hydroxyacylglutathione hydrolase [EC:3.1.2.6]	---
Defluviicoccus vanus	1	CDGBEKEE_00688	CDS	714	738665	739378	+				hypothetical protein			---
Defluviicoccus vanus	1	CDGBEKEE_00689	CDS	624	739408	740031	-	metXA_1		COG0500	Bifunctional methionine biosynthesis protein MetXA/MetW			---
Defluviicoccus vanus	1	CDGBEKEE_00690	CDS	1089	740042	741130	-	metXA_2	2.3.1.31	COG2021	Homoserine O-acetyltransferase	K00641	metX; homoserine O-acetyltransferase/O-succinyltransferase [EC:2.3.1.31 2.3.1.46]	---
Defluviicoccus vanus	1	CDGBEKEE_00691	CDS	930	741386	742315	+				hypothetical protein	K14170	pheA; chorismate mutase / prephenate dehydratase [EC:5.4.99.5 4.2.1.51]	M00024|M00025
Defluviicoccus vanus	1	CDGBEKEE_00692	CDS	1089	742312	743400	+	hisC	2.6.1.9		Histidinol-phosphate aminotransferase	K00817	hisC; histidinol-phosphate aminotransferase [EC:2.6.1.9]	M00026
Defluviicoccus vanus	1	CDGBEKEE_00693	CDS	918	743404	744321	+	tyrC	1.3.1.43		Cyclohexadienyl dehydrogenase	K00220	tyrC; cyclohexadieny/prephenate dehydrogenase [EC:1.3.1.43 1.3.1.12]	M00040
Defluviicoccus vanus	1	CDGBEKEE_00694	CDS	948	745198	746145	-				hypothetical protein	K07491	putative transposase	---
Defluviicoccus vanus	1	CDGBEKEE_00695	CDS	183	746354	746536	+				hypothetical protein			---
Defluviicoccus vanus	1	CDGBEKEE_00696	CDS	1998	746667	748664	-	oatA_1	2.3.1.-		O-acetyltransferase OatA			---
Defluviicoccus vanus	1	CDGBEKEE_00697	CDS	1365	749214	750578	+				hypothetical protein			---
Defluviicoccus vanus	1	CDGBEKEE_00698	CDS	705	750575	751279	-				hypothetical protein			---
Defluviicoccus vanus	1	CDGBEKEE_00699	CDS	150	751626	751775	+				hypothetical protein			---
Defluviicoccus vanus	1	CDGBEKEE_00700	CDS	921	751752	752672	-				hypothetical protein			---
Defluviicoccus vanus	1	CDGBEKEE_00701	CDS	1383	752841	754223	-	cysS	6.1.1.16	COG0215	Cysteine--tRNA ligase	K01883	CARS; cysteinyl-tRNA synthetase [EC:6.1.1.16]	---
Defluviicoccus vanus	1	CDGBEKEE_00702	CDS	1341	754278	755618	-	gltX_1	6.1.1.17		Glutamate--tRNA ligase	K01885	EARS; glutamyl-tRNA synthetase [EC:6.1.1.17]	M00121|M00846
Defluviicoccus vanus	1	CDGBEKEE_00703	CDS	1659	755615	757273	-	nadE	6.3.5.1	COG0171	Glutamine-dependent NAD(+) synthetase	K01916	nadE; NAD+ synthase [EC:6.3.1.5]	M00115
Defluviicoccus vanus	1	CDGBEKEE_00704	CDS	1251	757417	758667	-				hypothetical protein	K00763	pncB; nicotinate phosphoribosyltransferase [EC:6.3.4.21]	---
Defluviicoccus vanus	1	CDGBEKEE_00705	CDS	1395	758612	760006	-	aroH	2.5.1.54	COG3200	Phospho-2-dehydro-3-deoxyheptonate aldolase	K01626	E2.5.1.54; 3-deoxy-7-phosphoheptulonate synthase [EC:2.5.1.54]	M00022
Defluviicoccus vanus	1	CDGBEKEE_00706	CDS	1368	760133	761500	-	garB	1.8.1.16		Glutathione amide reductase	K00383	GSR; glutathione reductase (NADPH) [EC:1.8.1.7]	---
Defluviicoccus vanus	1	CDGBEKEE_00707	CDS	1449	761563	763011	-	davD	1.2.1.20	COG1012	Glutarate-semialdehyde dehydrogenase DavD	K00135	gabD; succinate-semialdehyde dehydrogenase / glutarate-semialdehyde dehydrogenase [EC:1.2.1.16 1.2.1.79 1.2.1.20]	M00027
Defluviicoccus vanus	1	CDGBEKEE_00708	CDS	990	763270	764259	+				hypothetical protein			---
Defluviicoccus vanus	1	CDGBEKEE_00709	CDS	642	764501	765142	-				hypothetical protein	K07484	transposase	---
Defluviicoccus vanus	1	CDGBEKEE_00710	CDS	921	765193	766113	-				hypothetical protein	K07484	transposase	---
Defluviicoccus vanus	1	CDGBEKEE_00711	CDS	354	766186	766539	-				hypothetical protein	K07484	transposase	---
Defluviicoccus vanus	1	CDGBEKEE_00712	CDS	405	766536	766940	-				hypothetical protein	K07483	transposase	---
Defluviicoccus vanus	1	CDGBEKEE_00713	CDS	408	766968	767375	-				hypothetical protein			---
Defluviicoccus vanus	1	CDGBEKEE_00714	CDS	348	767393	767740	-				hypothetical protein			---
Defluviicoccus vanus	1	CDGBEKEE_00715	CDS	1416	767830	769245	+				hypothetical protein			---
Defluviicoccus vanus	1	CDGBEKEE_00716	CDS	1824	769438	771261	-	nodM	2.6.1.16		Glutamine--fructose-6-phosphate aminotransferase [isomerizing]	K00820	glmS; glutamine---fructose-6-phosphate transaminase (isomerizing) [EC:2.6.1.16]	---
Defluviicoccus vanus	1	CDGBEKEE_00717	CDS	1356	771291	772646	-	glmU		COG1207	Bifunctional protein GlmU	K04042	glmU; bifunctional UDP-N-acetylglucosamine pyrophosphorylase / Glucosamine-1-phosphate N-acetyltransferase [EC:2.7.7.23 2.3.1.157]	---
Defluviicoccus vanus	1	CDGBEKEE_00718	CDS	684	772849	773532	+	cbbZC	3.1.3.18	COG0546	Phosphoglycolate phosphatase, chromosomal	K01091	gph; phosphoglycolate phosphatase [EC:3.1.3.18]	---
Defluviicoccus vanus	1	CDGBEKEE_00720	CDS	981	773782	774762	-	nit1	3.5.1.-		Deaminated glutathione amidase	K11206	NIT1; deaminated glutathione amidase [EC:3.5.1.128]	---
Defluviicoccus vanus	1	CDGBEKEE_00721	CDS	93	774779	774871	-	grxC		COG0695	Glutaredoxin 3			---
Defluviicoccus vanus	1	CDGBEKEE_00722	CDS	810	774937	775746	-	pyrE_2	2.4.2.10		Orotate phosphoribosyltransferase			---
Defluviicoccus vanus	1	CDGBEKEE_00723	CDS	915	775842	776756	+	bioC_1	2.1.1.197	COG0500	Malonyl-[acyl-carrier protein] O-methyltransferase			---
Defluviicoccus vanus	1	CDGBEKEE_00724	CDS	714	776753	777466	+	sfsA		COG1489	Sugar fermentation stimulation protein A	K06206	sfsA; sugar fermentation stimulation protein A	---
Defluviicoccus vanus	1	CDGBEKEE_00725	CDS	816	777521	778336	+	map	3.4.11.18	COG0024	Methionine aminopeptidase	K01265	map; methionyl aminopeptidase [EC:3.4.11.18]	---
Defluviicoccus vanus	1	CDGBEKEE_00726	CDS	642	778425	779066	+				hypothetical protein	K03630	radC; DNA repair protein RadC	---
Defluviicoccus vanus	1	CDGBEKEE_00727	CDS	285	779098	779382	-				hypothetical protein			---
Defluviicoccus vanus	1	CDGBEKEE_00728	CDS	453	779863	780315	-				hypothetical protein			---
Defluviicoccus vanus	1	CDGBEKEE_00729	CDS	2103	780741	782843	+	hppA_2	3.6.1.1	COG3808	K(+)-stimulated pyrophosphate-energized sodium pump	K15987	hppA; K(+)-stimulated pyrophosphate-energized sodium pump	---
Defluviicoccus vanus	1	CDGBEKEE_00730	CDS	738	783037	783774	+				hypothetical protein			---
Defluviicoccus vanus	1	CDGBEKEE_00731	CDS	1557	783758	785314	-	abfD	4.2.1.120		4-hydroxybutyryl-CoA dehydratase/vinylacetyl-CoA-Delta-isomerase	K14534	abfD; 4-hydroxybutyryl-CoA dehydratase / vinylacetyl-CoA-Delta-isomerase [EC:4.2.1.120 5.3.3.3]	M00374|M00375
Defluviicoccus vanus	1	CDGBEKEE_00732	CDS	468	785450	785917	-				hypothetical protein			---
Defluviicoccus vanus	1	CDGBEKEE_00733	CDS	1416	786194	787609	-				hypothetical protein			---
Defluviicoccus vanus	1	CDGBEKEE_00734	CDS	1620	787641	789260	-				hypothetical protein			---
Defluviicoccus vanus	1	CDGBEKEE_00735	CDS	804	789587	790390	-	lvr_2	1.1.1.-		Levodione reductase			---
Defluviicoccus vanus	1	CDGBEKEE_00736	CDS	1539	790392	791930	-	lcfB_2	6.2.1.3	COG0318	Long-chain-fatty-acid--CoA ligase			---
Defluviicoccus vanus	1	CDGBEKEE_00737	CDS	1107	791977	793083	-				hypothetical protein	K04069	pflA; pyruvate formate lyase activating enzyme [EC:1.97.1.4]	---
Defluviicoccus vanus	1	CDGBEKEE_00738	CDS	1458	793212	794669	+				hypothetical protein	K06990	MEMO1; MEMO1 family protein	---
Defluviicoccus vanus	1	CDGBEKEE_00739	CDS	2205	794871	797075	+	cutL	1.2.5.3		Carbon monoxide dehydrogenase large chain	K03520	coxL; aerobic carbon-monoxide dehydrogenase large subunit [EC:1.2.5.3]	---
Defluviicoccus vanus	1	CDGBEKEE_00740	CDS	780	797121	797900	+	cysQ	3.1.3.7	COG1218	3'(2'),5'-bisphosphate nucleotidase CysQ	K01082	cysQ; 3'(2'), 5'-bisphosphate nucleotidase [EC:3.1.3.7]	---
Defluviicoccus vanus	1	CDGBEKEE_00741	CDS	1011	797897	798907	+	ywlC	2.7.7.87	COG0009	Threonylcarbamoyl-AMP synthase	K07566	tsaC; L-threonylcarbamoyladenylate synthase [EC:2.7.7.87]	---
Defluviicoccus vanus	1	CDGBEKEE_00742	CDS	1449	799019	800467	+		1.-.-.-	COG0277	putative FAD-linked oxidoreductase			---
Defluviicoccus vanus	1	CDGBEKEE_00743	CDS	2739	800779	803517	-	bcsA	2.4.1.12	COG1215	Cellulose synthase catalytic subunit [UDP-forming]			---
Defluviicoccus vanus	1	CDGBEKEE_00744	CDS	543	803549	804091	-				hypothetical protein			---
Defluviicoccus vanus	1	CDGBEKEE_00745	CDS	1941	804677	806617	-				hypothetical protein	K07093	uncharacterized protein	---
Defluviicoccus vanus	1	CDGBEKEE_00746	CDS	2997	806868	809864	+	cya_3			Bifunctional hemolysin/adenylate cyclase			---
Defluviicoccus vanus	1	CDGBEKEE_00747	CDS	624	809861	810484	+	cya_4			Bifunctional hemolysin/adenylate cyclase			---
Defluviicoccus vanus	1	CDGBEKEE_00748	CDS	1233	810678	811910	+			COG1055	putative transporter			---
Defluviicoccus vanus	1	CDGBEKEE_00749	CDS	747	811936	812682	-	tesA	3.1.1.1	COG2755	Esterase TesA	K10804	tesA; acyl-CoA thioesterase I [EC:3.1.2.- 3.1.2.2 3.1.1.2 3.1.1.5]	---
Defluviicoccus vanus	1	CDGBEKEE_00750	CDS	681	812718	813398	+			COG1136	putative ABC transporter ATP-binding protein	K02003	ABC.CD.A; putative ABC transport system ATP-binding protein	---
Defluviicoccus vanus	1	CDGBEKEE_00751	CDS	2586	813395	815980	+				hypothetical protein	K02004	ABC.CD.P; putative ABC transport system permease protein	---
Defluviicoccus vanus	1	CDGBEKEE_00752	CDS	666	815997	816662	+				hypothetical protein			---
Defluviicoccus vanus	1	CDGBEKEE_00753	CDS	3462	816690	820151	-	yhaN		COG4717	putative protein YhaN			---
Defluviicoccus vanus	1	CDGBEKEE_00754	CDS	1248	820193	821440	-	yhaO		COG0420	putative metallophosphoesterase YhaO	K03547	sbcD; DNA repair protein SbcD/Mre11	---
Defluviicoccus vanus	1	CDGBEKEE_00755	CDS	1608	821510	823117	-				hypothetical protein			---
Defluviicoccus vanus	1	CDGBEKEE_00756	CDS	921	823225	824145	-	yhhW_1	1.13.11.24	COG1741	Quercetin 2,3-dioxygenase			---
Defluviicoccus vanus	1	CDGBEKEE_00757	CDS	456	824340	824795	+				hypothetical protein			---
Defluviicoccus vanus	1	CDGBEKEE_00758	CDS	717	824862	825578	+	cobO	2.5.1.17		Cob(I)yrinic acid a,c-diamide adenosyltransferase	K19221	cobA; cob(I)alamin adenosyltransferase [EC:2.5.1.17]	M00122
Defluviicoccus vanus	1	CDGBEKEE_00759	CDS	2217	825638	827854	+	cobQ			Cobyric acid synthase	K02232	cobQ; adenosylcobyric acid synthase [EC:6.3.5.10]	M00122
Defluviicoccus vanus	1	CDGBEKEE_00760	CDS	798	828019	828816	-				hypothetical protein	K16079	omp31; outer membrane immunogenic protein	---
Defluviicoccus vanus	1	CDGBEKEE_00761	CDS	486	829098	829583	+				hypothetical protein	K10914	crp; CRP/FNR family transcriptional regulator, cyclic AMP receptor protein	---
Defluviicoccus vanus	1	CDGBEKEE_00762	CDS	786	829611	830396	-				hypothetical protein			---
Defluviicoccus vanus	1	CDGBEKEE_00763	CDS	654	830807	831460	+				hypothetical protein			---
Defluviicoccus vanus	1	CDGBEKEE_00765	CDS	1413	831743	833155	-				hypothetical protein			---
Defluviicoccus vanus	1	CDGBEKEE_00766	CDS	2154	833178	835331	-	rpoD		COG0568	RNA polymerase sigma factor RpoD	K03086	rpoD; RNA polymerase primary sigma factor	---
Defluviicoccus vanus	1	CDGBEKEE_00767	CDS	1908	835824	837731	-	dnaG	2.7.7.-	COG0358	DNA primase	K02316	dnaG; DNA primase [EC:2.7.7.101]	---
Defluviicoccus vanus	1	CDGBEKEE_00768	CDS	453	837673	838125	-	yqeY		COG1610	putative protein YqeY	K09117	uncharacterized protein	---
Defluviicoccus vanus	1	CDGBEKEE_00769	CDS	1221	838401	839621	+	carA_1	6.3.5.5	COG0505	Carbamoyl-phosphate synthase small chain	K01956	carA; carbamoyl-phosphate synthase small subunit [EC:6.3.5.5]	M00051
Defluviicoccus vanus	1	CDGBEKEE_00770	CDS	3291	839712	843002	+	carB	6.3.5.5	COG0458	Carbamoyl-phosphate synthase large chain	K01955	carB; carbamoyl-phosphate synthase large subunit [EC:6.3.5.5]	M00051
Defluviicoccus vanus	1	CDGBEKEE_00771	CDS	459	843188	843646	+	greA		COG0782	Transcription elongation factor GreA	K03624	greA; transcription elongation factor GreA	---
Defluviicoccus vanus	1	CDGBEKEE_00772	CDS	996	843763	844758	+	purC_1	6.3.2.6	COG0152	Phosphoribosylaminoimidazole-succinocarboxamide synthase	K01923	purC; phosphoribosylaminoimidazole-succinocarboxamide synthase [EC:6.3.2.6]	M00048
Defluviicoccus vanus	1	CDGBEKEE_00773	CDS	507	844829	845335	-	lrp		COG1522	Leucine-responsive regulatory protein			---
Defluviicoccus vanus	1	CDGBEKEE_00774	CDS	969	845540	846508	+	trxB	1.8.1.9	COG0492	Thioredoxin reductase	K00384	trxB; thioredoxin reductase (NADPH) [EC:1.8.1.9]	---
Defluviicoccus vanus	1	CDGBEKEE_00775	CDS	897	846618	847514	+	dmlR_1			HTH-type transcriptional regulator DmlR			---
Defluviicoccus vanus	1	CDGBEKEE_00776	CDS	576	847574	848149	+	loiP	3.4.24.-	COG0501	Metalloprotease LoiP			---
Defluviicoccus vanus	1	CDGBEKEE_00777	CDS	168	848246	848413	+				hypothetical protein			---
Defluviicoccus vanus	1	CDGBEKEE_00778	CDS	2031	849034	851064	-	fusA_1		COG0480	Elongation factor G	K02355	fusA; elongation factor G	---
Defluviicoccus vanus	1	CDGBEKEE_00779	CDS	2961	851270	854230	-				hypothetical protein			---
Defluviicoccus vanus	1	CDGBEKEE_00780	CDS	1353	854474	855826	+	ktrB		COG0168	Ktr system potassium uptake protein B	K03498	trkH; trk system potassium uptake protein	---
Defluviicoccus vanus	1	CDGBEKEE_00781	CDS	654	855888	856541	+	ktrA		COG0569	Ktr system potassium uptake protein A	K03499	trkA; trk system potassium uptake protein	---
Defluviicoccus vanus	1	CDGBEKEE_00782	CDS	402	856672	857073	+				hypothetical protein			---
Defluviicoccus vanus	1	CDGBEKEE_00783	CDS	471	857140	857610	-				hypothetical protein			---
Defluviicoccus vanus	1	CDGBEKEE_00784	CDS	1272	857631	858902	-				hypothetical protein			---
Defluviicoccus vanus	1	CDGBEKEE_00785	CDS	1002	859503	860504	-				hypothetical protein			---
Defluviicoccus vanus	1	CDGBEKEE_00786	CDS	1035	860704	861738	-				hypothetical protein			---
Defluviicoccus vanus	1	CDGBEKEE_00787	CDS	1821	861757	863577	-				hypothetical protein			---
Defluviicoccus vanus	1	CDGBEKEE_00788	CDS	735	863626	864360	-				hypothetical protein	K01992	ABC-2.P; ABC-2 type transport system permease protein	---
Defluviicoccus vanus	1	CDGBEKEE_00789	CDS	378	864353	864730	-				hypothetical protein			---
Defluviicoccus vanus	1	CDGBEKEE_00790	CDS	318	864768	865085	+				hypothetical protein			---
Defluviicoccus vanus	1	CDGBEKEE_00791	CDS	183	865049	865231	-	opuBA		COG1125	Choline transport ATP-binding protein OpuBA			---
Defluviicoccus vanus	1	CDGBEKEE_00792	CDS	318	865826	866143	+				hypothetical protein			---
Defluviicoccus vanus	1	CDGBEKEE_00793	CDS	210	866394	866603	-				hypothetical protein			---
Defluviicoccus vanus	1	CDGBEKEE_00794	CDS	792	866994	867785	+	ptlF_1	1.1.1.340		1-deoxy-11-beta-hydroxypentalenate dehydrogenase	K07124	uncharacterized protein	---
Defluviicoccus vanus	1	CDGBEKEE_00795	CDS	831	867930	868760	+				hypothetical protein			---
Defluviicoccus vanus	1	CDGBEKEE_00796	CDS	444	869164	869607	+				hypothetical protein			---
Defluviicoccus vanus	1	CDGBEKEE_00797	CDS	1257	869621	870877	-		2.8.3.-	COG0427	Butanoate coenzyme A-transferase			---
Defluviicoccus vanus	1	CDGBEKEE_00798	CDS	1224	870912	872135	-	yhbO	3.1.2.-	COG0693	Protein/nucleic acid deglycase 2	K05520	pfpI; protease I [EC:3.5.1.124]	---
Defluviicoccus vanus	1	CDGBEKEE_00799	CDS	210	872172	872381	-				hypothetical protein			---
Defluviicoccus vanus	1	CDGBEKEE_00800	CDS	156	872544	872699	-				hypothetical protein			---
Defluviicoccus vanus	1	CDGBEKEE_00801	CDS	825	872890	873714	-				hypothetical protein	K07090	uncharacterized protein	---
Defluviicoccus vanus	1	CDGBEKEE_00802	CDS	5151	873937	879087	+	mop	1.2.99.7		Aldehyde oxidoreductase	K07469	mop; aldehyde oxidoreductase [EC:1.2.99.7]	---
Defluviicoccus vanus	1	CDGBEKEE_00803	CDS	858	879256	880113	-				hypothetical protein			---
Defluviicoccus vanus	1	CDGBEKEE_00804	CDS	522	880151	880672	-				hypothetical protein			---
Defluviicoccus vanus	1	CDGBEKEE_00805	CDS	477	880727	881203	+				hypothetical protein			---
Defluviicoccus vanus	1	CDGBEKEE_00806	CDS	1470	881585	883054	+				hypothetical protein			---
Defluviicoccus vanus	1	CDGBEKEE_00807	CDS	1215	883119	884333	+	amiC_1			Aliphatic amidase expression-regulating protein	K01999	livK; branched-chain amino acid transport system substrate-binding protein	---
Defluviicoccus vanus	1	CDGBEKEE_00808	CDS	1908	884448	886355	+	livH_1		COG0559	High-affinity branched-chain amino acid transport system permease protein LivH	K01997	livH; branched-chain amino acid transport system permease protein	---
Defluviicoccus vanus	1	CDGBEKEE_00809	CDS	771	886324	887094	+	lptB_1	3.6.3.-	COG1137	Lipopolysaccharide export system ATP-binding protein LptB	K01995	livG; branched-chain amino acid transport system ATP-binding protein	---
Defluviicoccus vanus	1	CDGBEKEE_00810	CDS	714	887091	887804	+	livF_1		COG0410	High-affinity branched-chain amino acid transport ATP-binding protein LivF	K01996	livF; branched-chain amino acid transport system ATP-binding protein	---
Defluviicoccus vanus	1	CDGBEKEE_00811	CDS	1203	887847	889049	-	Ena	3.5.2.18		Enamidase	K15358	ena; enamidase [EC:3.5.2.18]	---
Defluviicoccus vanus	1	CDGBEKEE_00812	CDS	1557	889301	890857	+				hypothetical protein			---
Defluviicoccus vanus	1	CDGBEKEE_00813	CDS	258	890989	891246	+	vapB		COG4423	Antitoxin VapB	K19687	vapB; antitoxin VapB	---
Defluviicoccus vanus	1	CDGBEKEE_00814	CDS	756	891386	892141	-	pkn1_2	2.7.11.1	COG0515	Serine/threonine-protein kinase pkn1			---
Defluviicoccus vanus	1	CDGBEKEE_00815	CDS	513	892286	892798	-				hypothetical protein			---
Defluviicoccus vanus	1	CDGBEKEE_00816	CDS	2268	892904	895171	-	quiP	3.5.1.97	COG2366	Acyl-homoserine lactone acylase QuiP	K01434	pac; penicillin G amidase [EC:3.5.1.11]	---
Defluviicoccus vanus	1	CDGBEKEE_00817	CDS	2325	895440	897764	-	yccM		COG0348	Putative electron transport protein YccM	K19339	nosR; NosR/NirI family transcriptional regulator, nitrous oxide reductase regulator	---
Defluviicoccus vanus	1	CDGBEKEE_00818	CDS	2013	897856	899868	-		2.4.1.336	COG1215	Beta-monoglucosyldiacylglycerol synthase			---
Defluviicoccus vanus	1	CDGBEKEE_00819	CDS	312	899910	900221	-				hypothetical protein			---
Defluviicoccus vanus	1	CDGBEKEE_00820	CDS	489	900330	900818	-		3.1.2.-	COG2050	Putative esterase			---
Defluviicoccus vanus	1	CDGBEKEE_00821	CDS	672	900934	901605	+	clcD_1	3.1.1.45		Carboxymethylenebutenolidase	K01061	E3.1.1.45; carboxymethylenebutenolidase [EC:3.1.1.45]	---
Defluviicoccus vanus	1	CDGBEKEE_00822	CDS	750	901674	902423	-				hypothetical protein	K22616	olsC; ornithine lipid ester-linked acyl 2-hydroxylase [EC:1.14.11.58]	---
Defluviicoccus vanus	1	CDGBEKEE_00823	CDS	573	902606	903178	+	pncA	3.5.1.19	COG1335	Nicotinamidase	K08281	pncA; nicotinamidase/pyrazinamidase [EC:3.5.1.19 3.5.1.-]	---
Defluviicoccus vanus	1	CDGBEKEE_00824	CDS	1029	903485	904513	-				hypothetical protein			---
Defluviicoccus vanus	1	CDGBEKEE_00825	CDS	1656	904628	906283	-				hypothetical protein			---
Defluviicoccus vanus	1	CDGBEKEE_00826	CDS	573	906299	906871	-				hypothetical protein	K07117	uncharacterized protein	---
Defluviicoccus vanus	1	CDGBEKEE_00827	CDS	2295	906958	909252	-			COG2200	putative signaling protein			---
Defluviicoccus vanus	1	CDGBEKEE_00828	CDS	1887	909263	911149	-	tmoS_1	2.7.13.3		Sensor histidine kinase TmoS			---
Defluviicoccus vanus	1	CDGBEKEE_00829	CDS	921	911219	912139	-				hypothetical protein			---
Defluviicoccus vanus	1	CDGBEKEE_00830	CDS	393	912174	912566	-				hypothetical protein	K07117	uncharacterized protein	---
Defluviicoccus vanus	1	CDGBEKEE_00831	CDS	1368	912846	914213	+	yhdG		COG0531	putative amino acid permease YhdG	K16238	eat; ethanolamine permease	---
Defluviicoccus vanus	1	CDGBEKEE_00832	CDS	2160	914253	916412	+	eutB	4.3.1.7	COG4303	Ethanolamine ammonia-lyase heavy chain	K03735	eutB; ethanolamine ammonia-lyase large subunit [EC:4.3.1.7]	---
Defluviicoccus vanus	1	CDGBEKEE_00833	CDS	681	916537	917217	-				hypothetical protein			---
Defluviicoccus vanus	1	CDGBEKEE_00834	CDS	258	917332	917589	-				hypothetical protein			---
Defluviicoccus vanus	1	CDGBEKEE_00835	CDS	1227	917759	918985	+	blaSE	3.4.21.19	COG3591	Glutamyl endopeptidase			---
Defluviicoccus vanus	1	CDGBEKEE_00836	CDS	1674	919180	920853	-	glcA		COG1620	Glycolate permease GlcA			---
Defluviicoccus vanus	1	CDGBEKEE_00837	CDS	2850	920925	923774	-			COG0247	putative protein	K18930	dld; D-lactate dehydrogenase	---
Defluviicoccus vanus	1	CDGBEKEE_00838	CDS	807	924182	924988	+	pdhR_1		COG2186	Pyruvate dehydrogenase complex repressor	K05799	pdhR; GntR family transcriptional regulator, transcriptional repressor for pyruvate dehydrogenase complex	---
Defluviicoccus vanus	1	CDGBEKEE_00839	CDS	429	925014	925442	-				hypothetical protein			---
Defluviicoccus vanus	1	CDGBEKEE_00840	CDS	1209	925749	926957	+				hypothetical protein	K07234	uncharacterized protein involved in response to NO	---
Defluviicoccus vanus	1	CDGBEKEE_00841	CDS	1332	926969	928300	-	rlmD	2.1.1.190	COG2265	23S rRNA (uracil(1939)-C(5))-methyltransferase RlmD	K03215	rumA; 23S rRNA (uracil1939-C5)-methyltransferase [EC:2.1.1.190]	---
Defluviicoccus vanus	1	CDGBEKEE_00842	CDS	870	928399	929268	-	ybbA		COG2819	putative protein YbbA			---
Defluviicoccus vanus	1	CDGBEKEE_00843	CDS	603	929322	929924	-				hypothetical protein			---
Defluviicoccus vanus	1	CDGBEKEE_00844	CDS	1248	930081	931328	+				hypothetical protein			---
Defluviicoccus vanus	1	CDGBEKEE_00845	CDS	2811	931142	933952	-	yhgF		COG2183	Protein YhgF	K06959	tex; protein Tex	---
Defluviicoccus vanus	1	CDGBEKEE_00846	CDS	519	934141	934659	+				hypothetical protein			---
Defluviicoccus vanus	1	CDGBEKEE_00847	CDS	384	934718	935101	-				hypothetical protein			---
Defluviicoccus vanus	1	CDGBEKEE_00848	CDS	642	935126	935767	-				hypothetical protein	K07396	putative protein-disulfide isomerase	---
Defluviicoccus vanus	1	CDGBEKEE_00849	CDS	867	935797	936663	-	mshB	3.5.1.103		1D-myo-inositol 2-acetamido-2-deoxy-alpha-D-glucopyranoside deacetylase	K01463	bshB1; N-acetylglucosamine malate deacetylase 1 [EC:3.5.1.-]	---
Defluviicoccus vanus	1	CDGBEKEE_00850	CDS	426	936899	937324	-	rlpA_2	4.2.2.-	COG0797	Endolytic peptidoglycan transglycosylase RlpA	K03642	rlpA; rare lipoprotein A	---
Defluviicoccus vanus	1	CDGBEKEE_00851	CDS	1179	937879	939057	+	chaA		COG0387	Sodium-potassium/proton antiporter ChaA	K07300	chaA; Ca2+:H+ antiporter	---
Defluviicoccus vanus	1	CDGBEKEE_00852	CDS	732	939054	939785	+	queE	4.3.99.3		7-carboxy-7-deazaguanine synthase	K10026	queE; 7-carboxy-7-deazaguanine synthase [EC:4.3.99.3]	---
Defluviicoccus vanus	1	CDGBEKEE_00853	CDS	357	939782	940138	+	queD_1	4.1.2.50	COG0720	6-carboxy-5,6,7,8-tetrahydropterin synthase	K01737	queD; 6-pyruvoyltetrahydropterin/6-carboxytetrahydropterin synthase [EC:4.2.3.12 4.1.2.50]	M00842|M00843
Defluviicoccus vanus	1	CDGBEKEE_00854	CDS	2025	940584	942608	-	pepE	3.4.13.-	COG0006	putative dipeptidase PepE	K01262	pepP; Xaa-Pro aminopeptidase [EC:3.4.11.9]	---
Defluviicoccus vanus	1	CDGBEKEE_00855	CDS	408	942778	943185	-				hypothetical protein			---
Defluviicoccus vanus	1	CDGBEKEE_00856	CDS	411	943218	943628	-				hypothetical protein			---
Defluviicoccus vanus	1	CDGBEKEE_00857	CDS	1110	943855	944964	+	lhgO	1.1.3.15	COG0579	L-2-hydroxyglutarate oxidase LhgO			---
Defluviicoccus vanus	1	CDGBEKEE_00858	CDS	1035	945148	946182	-	fbp	3.1.3.11	COG0158	Fructose-1,6-bisphosphatase class 1	K03841	FBP; fructose-1,6-bisphosphatase I [EC:3.1.3.11]	M00003|M00165|M00167|M00344
Defluviicoccus vanus	1	CDGBEKEE_00859	CDS	198	946235	946432	-				hypothetical protein			---
Defluviicoccus vanus	1	CDGBEKEE_00860	CDS	1143	946432	947574	-				hypothetical protein	K22736	VIT; vacuolar iron transporter family protein	---
Defluviicoccus vanus	1	CDGBEKEE_00861	CDS	699	947707	948405	-				hypothetical protein			---
Defluviicoccus vanus	1	CDGBEKEE_00862	CDS	96	948417	948512	-				hypothetical protein			---
Defluviicoccus vanus	1	CDGBEKEE_00863	CDS	1011	948812	949822	+				hypothetical protein	K07486	transposase	---
Defluviicoccus vanus	1	CDGBEKEE_00864	CDS	636	949698	950333	-				hypothetical protein			---
Defluviicoccus vanus	1	CDGBEKEE_00865	CDS	678	950363	951040	+				hypothetical protein			---
Defluviicoccus vanus	1	CDGBEKEE_00866	CDS	168	951118	951285	-				hypothetical protein			---
Defluviicoccus vanus	1	CDGBEKEE_00867	CDS	1188	951282	952469	-				hypothetical protein			---
Defluviicoccus vanus	1	CDGBEKEE_00868	CDS	264	952658	952921	-	dinJ			Antitoxin DinJ	K07473	dinJ; DNA-damage-inducible protein J	---
Defluviicoccus vanus	1	CDGBEKEE_00869	CDS	1011	953287	954297	+				hypothetical protein	K07486	transposase	---
Defluviicoccus vanus	1	CDGBEKEE_00870	CDS	222	954339	954560	+				hypothetical protein			---
Defluviicoccus vanus	1	CDGBEKEE_00871	CDS	147	954547	954693	-				hypothetical protein			---
Defluviicoccus vanus	1	CDGBEKEE_00872	CDS	1083	954999	956081	+				hypothetical protein			---
Defluviicoccus vanus	1	CDGBEKEE_00873	CDS	1131	956470	957600	-				hypothetical protein			---
Defluviicoccus vanus	1	CDGBEKEE_00874	CDS	3498	957760	961257	-	mfd	3.6.4.-	COG1197	Transcription-repair-coupling factor	K03723	mfd; transcription-repair coupling factor (superfamily II helicase) [EC:3.6.4.-]	---
Defluviicoccus vanus	1	CDGBEKEE_00875	CDS	2082	961601	963682	+	recG	3.6.4.12	COG1200	ATP-dependent DNA helicase RecG	K03655	recG; ATP-dependent DNA helicase RecG [EC:3.6.4.12]	---
Defluviicoccus vanus	1	CDGBEKEE_00876	CDS	978	963767	964744	+	zntB_1		COG0598	Zinc transport protein ZntB	K16074	zntB; zinc transporter	---
Defluviicoccus vanus	1	CDGBEKEE_00877	CDS	744	964791	965534	-	mtcA2	4.2.1.1	COG0288	Carbonic anhydrase 2	K01673	cynT; carbonic anhydrase [EC:4.2.1.1]	---
Defluviicoccus vanus	1	CDGBEKEE_00878	CDS	2010	966018	968027	+				hypothetical protein			---
Defluviicoccus vanus	1	CDGBEKEE_00879	CDS	684	968234	968917	+				hypothetical protein			---
Defluviicoccus vanus	1	CDGBEKEE_00880	CDS	1029	969085	970113	+				hypothetical protein	K07486	transposase	---
Defluviicoccus vanus	1	CDGBEKEE_00881	CDS	873	970516	971388	-		3.8.1.3	COG0596	Fluoroacetate dehalogenase	K01561	dehH; haloacetate dehalogenase [EC:3.8.1.3]	---
Defluviicoccus vanus	1	CDGBEKEE_00882	CDS	957	971545	972501	+	pfkB	2.7.1.11		Putative ATP-dependent 6-phosphofructokinase isozyme 2	K16370	pfkB; 6-phosphofructokinase 2 [EC:2.7.1.11]	M00001|M00345
Defluviicoccus vanus	1	CDGBEKEE_00883	CDS	738	972498	973235	+				hypothetical protein			---
Defluviicoccus vanus	1	CDGBEKEE_00884	CDS	546	973518	974063	+				hypothetical protein			---
Defluviicoccus vanus	1	CDGBEKEE_00885	CDS	1563	974142	975704	-	pkn1_3	2.7.11.1	COG0515	Serine/threonine-protein kinase pkn1			---
Defluviicoccus vanus	1	CDGBEKEE_00886	CDS	480	976014	976493	+				hypothetical protein			---
Defluviicoccus vanus	1	CDGBEKEE_00887	CDS	228	976476	976703	-				hypothetical protein			---
Defluviicoccus vanus	1	CDGBEKEE_00888	CDS	456	976676	977131	-				hypothetical protein			---
Defluviicoccus vanus	1	CDGBEKEE_00890	CDS	1743	977747	979489	+	cbiM		COG0310	Cobalt transport protein CbiM	K02007	cbiM; cobalt/nickel transport system permease protein	---
Defluviicoccus vanus	1	CDGBEKEE_00891	CDS	879	979497	980375	+	cbiO_1	3.6.3.-	COG1122	Cobalt import ATP-binding protein CbiO	K02006	cbiO; cobalt/nickel transport system ATP-binding protein	---
Defluviicoccus vanus	1	CDGBEKEE_00892	CDS	651	980343	980993	-	yfcF	2.5.1.18	COG0625	Glutathione S-transferase YfcF	K00799	GST; glutathione S-transferase [EC:2.5.1.18]	---
Defluviicoccus vanus	1	CDGBEKEE_00893	CDS	1089	981005	982093	-	cobD_1		COG1270	Cobalamin biosynthesis protein CobD	K02227	cbiB; adenosylcobinamide-phosphate synthase [EC:6.3.1.10]	M00122
Defluviicoccus vanus	1	CDGBEKEE_00894	CDS	648	982211	982858	+				hypothetical protein			---
Defluviicoccus vanus	1	CDGBEKEE_00895	CDS	654	982982	983635	-				hypothetical protein			---
Defluviicoccus vanus	1	CDGBEKEE_00896	CDS	1038	984811	985848	+	cbiX	4.99.1.3	COG2138	Sirohydrochlorin cobaltochelatase	K03795	cbiX; sirohydrochlorin cobaltochelatase [EC:4.99.1.3]	---
Defluviicoccus vanus	1	CDGBEKEE_00897	CDS	1563	985870	987432	+	cobH	5.4.99.61		Precorrin-8X methylmutase	K06042	cobH-cbiC; precorrin-8X/cobalt-precorrin-8 methylmutase [EC:5.4.99.61 5.4.99.60]	---
Defluviicoccus vanus	1	CDGBEKEE_00898	CDS	1230	987429	988658	+	cobL	2.1.1.132		Precorrin-6Y C(5,15)-methyltransferase [decarboxylating]	K00595	cobL; precorrin-6Y C5,15-methyltransferase (decarboxylating) [EC:2.1.1.132]	---
Defluviicoccus vanus	1	CDGBEKEE_00899	CDS	2556	988655	991210	+	cobJ	2.1.1.131		Precorrin-3B C(17)-methyltransferase	K13541	cbiGH-cobJ; cobalt-precorrin 5A hydrolase / precorrin-3B C17-methyltransferase [EC:3.7.1.12 2.1.1.131]	---
Defluviicoccus vanus	1	CDGBEKEE_00900	CDS	765	991207	991971	+	cobM	2.1.1.133	COG2875	Precorrin-4 C(11)-methyltransferase	K05936	cobM; precorrin-4/cobalt-precorrin-4 C11-methyltransferase [EC:2.1.1.133 2.1.1.271]	---
Defluviicoccus vanus	1	CDGBEKEE_00901	CDS	696	991978	992673	-				hypothetical protein			---
Defluviicoccus vanus	1	CDGBEKEE_00902	CDS	876	993145	994020	-	tagA_1	2.4.1.187	COG1922	N-acetylglucosaminyldiphosphoundecaprenol N-acetyl-beta-D-mannosaminyltransferase	K05946	tagA; N-acetylglucosaminyldiphosphoundecaprenol N-acetyl-beta-D-mannosaminyltransferase [EC:2.4.1.187]	---
Defluviicoccus vanus	1	CDGBEKEE_00903	CDS	165	994761	994925	-				hypothetical protein			---
Defluviicoccus vanus	1	CDGBEKEE_00904	CDS	327	995110	995436	-				hypothetical protein			---
Defluviicoccus vanus	1	CDGBEKEE_00905	CDS	393	995845	996237	+				hypothetical protein			---
Defluviicoccus vanus	1	CDGBEKEE_00906	CDS	567	996164	996730	-				Insertion sequence IS5376 putative ATP-binding protein			---
Defluviicoccus vanus	1	CDGBEKEE_00907	CDS	492	996717	997208	-				Insertion sequence IS5376 putative ATP-binding protein			---
Defluviicoccus vanus	1	CDGBEKEE_00908	CDS	1500	997205	998704	-				hypothetical protein			---
Defluviicoccus vanus	1	CDGBEKEE_00909	CDS	255	998912	999166	+				hypothetical protein			---
Defluviicoccus vanus	1	CDGBEKEE_00910	CDS	1422	999239	1000660	+				hypothetical protein			---
Defluviicoccus vanus	1	CDGBEKEE_00911	CDS	816	1000743	1001558	-				hypothetical protein			---
Defluviicoccus vanus	1	CDGBEKEE_00912	CDS	741	1001673	1002413	+				hypothetical protein	K07486	transposase	---
Defluviicoccus vanus	1	CDGBEKEE_00913	CDS	297	1002699	1002995	-				hypothetical protein	K07483	transposase	---
Defluviicoccus vanus	1	CDGBEKEE_00914	CDS	1527	1003481	1005007	+		3.4.21.62		Subtilisin BL			---
Defluviicoccus vanus	1	CDGBEKEE_00915	CDS	264	1005252	1005515	-				hypothetical protein			---
Defluviicoccus vanus	1	CDGBEKEE_00916	CDS	378	1005557	1005934	-				hypothetical protein	K07486	transposase	---
Defluviicoccus vanus	1	CDGBEKEE_00917	CDS	1011	1006225	1007235	-				hypothetical protein	K07486	transposase	---
Defluviicoccus vanus	1	CDGBEKEE_00918	CDS	576	1007404	1007979	+				hypothetical protein			---
Defluviicoccus vanus	1	CDGBEKEE_00919	CDS	1185	1007919	1009103	+				hypothetical protein			---
Defluviicoccus vanus	1	CDGBEKEE_00920	CDS	168	1009100	1009267	+				hypothetical protein			---
Defluviicoccus vanus	1	CDGBEKEE_00921	CDS	888	1009331	1010218	+	recD2_1	3.6.4.12	COG0507	ATP-dependent RecD-like DNA helicase	K03581	recD; exodeoxyribonuclease V alpha subunit [EC:3.1.11.5]	---
Defluviicoccus vanus	1	CDGBEKEE_00922	CDS	174	1010219	1010392	-				hypothetical protein			---
Defluviicoccus vanus	1	CDGBEKEE_00923	CDS	1023	1010538	1011560	-		1.13.12.16	COG2070	Nitronate monooxygenase	K00459	ncd2; nitronate monooxygenase [EC:1.13.12.16]	---
Defluviicoccus vanus	1	CDGBEKEE_00924	CDS	459	1011560	1012018	-				hypothetical protein			---
Defluviicoccus vanus	1	CDGBEKEE_00925	CDS	339	1012018	1012356	-	ahpD_1	1.11.1.15		Alkyl hydroperoxide reductase AhpD			---
Defluviicoccus vanus	1	CDGBEKEE_00926	CDS	600	1012458	1013057	+	nsrR_1		COG1959	HTH-type transcriptional repressor NsrR	K13771	nsrR; Rrf2 family transcriptional regulator, nitric oxide-sensitive transcriptional repressor	---
Defluviicoccus vanus	1	CDGBEKEE_00927	CDS	2289	1012978	1015266	-	norB_1	1.7.2.5	COG3256	Nitric oxide reductase subunit B	K04561	norB; nitric oxide reductase subunit B [EC:1.7.2.5]	M00529
Defluviicoccus vanus	1	CDGBEKEE_00928	CDS	1209	1015585	1016793	+				hypothetical protein	K07234	uncharacterized protein involved in response to NO	---
Defluviicoccus vanus	1	CDGBEKEE_00929	CDS	513	1016810	1017322	+				hypothetical protein			---
Defluviicoccus vanus	1	CDGBEKEE_00930	CDS	972	1017455	1018426	-	shp			Cytochrome c-type protein SHP			---
Defluviicoccus vanus	1	CDGBEKEE_00931	CDS	150	1018416	1018565	-				hypothetical protein			---
Defluviicoccus vanus	1	CDGBEKEE_00932	CDS	309	1018676	1018984	+				hypothetical protein			---
Defluviicoccus vanus	1	CDGBEKEE_00933	CDS	2052	1019060	1021111	+	qseB			Transcriptional regulatory protein QseB			---
Defluviicoccus vanus	1	CDGBEKEE_00934	CDS	1068	1021243	1022310	-				hypothetical protein	K07484	transposase	---
Defluviicoccus vanus	1	CDGBEKEE_00935	CDS	483	1022419	1022901	-				hypothetical protein	K07484	transposase	---
Defluviicoccus vanus	1	CDGBEKEE_00936	CDS	348	1022972	1023319	-				hypothetical protein	K07484	transposase	---
Defluviicoccus vanus	1	CDGBEKEE_00937	CDS	429	1023316	1023744	-				hypothetical protein			---
Defluviicoccus vanus	1	CDGBEKEE_00944	CDS	444	1030597	1031040	-	trpC_1	4.1.1.48		Indole-3-glycerol phosphate synthase	K01609	trpC; indole-3-glycerol phosphate synthase [EC:4.1.1.48]	M00023
Defluviicoccus vanus	1	CDGBEKEE_00945	CDS	429	1030998	1031426	-	trpC_2	4.1.1.48		Indole-3-glycerol phosphate synthase	K01609	trpC; indole-3-glycerol phosphate synthase [EC:4.1.1.48]	M00023
Defluviicoccus vanus	1	CDGBEKEE_00946	CDS	1665	1031423	1033087	-	trpGD		COG0512	Bifunctional protein TrpGD	K13497	trpGD; anthranilate synthase/phosphoribosyltransferase [EC:4.1.3.27 2.4.2.18]	M00023
Defluviicoccus vanus	1	CDGBEKEE_00947	CDS	759	1033888	1034646	+	hdpA	3.1.3.-		Dihydroxyacetone phosphatase			---
Defluviicoccus vanus	1	CDGBEKEE_00948	CDS	600	1034693	1035292	-		1.6.5.2		NAD(P)H dehydrogenase (quinone)	K03809	wrbA; NAD(P)H dehydrogenase (quinone) [EC:1.6.5.2]	---
Defluviicoccus vanus	1	CDGBEKEE_00949	CDS	456	1035413	1035868	-	ahpD_2	1.11.1.15		Alkyl hydroperoxide reductase AhpD			---
Defluviicoccus vanus	1	CDGBEKEE_00950	CDS	1131	1035990	1037120	-				hypothetical protein			---
Defluviicoccus vanus	1	CDGBEKEE_00951	CDS	231	1037427	1037657	-				hypothetical protein			---
Defluviicoccus vanus	1	CDGBEKEE_00952	CDS	528	1037696	1038223	-				hypothetical protein			---
Defluviicoccus vanus	1	CDGBEKEE_00953	CDS	1344	1038882	1040225	+				hypothetical protein			---
Defluviicoccus vanus	1	CDGBEKEE_00954	CDS	252	1040362	1040613	-				hypothetical protein			---
Defluviicoccus vanus	1	CDGBEKEE_00955	CDS	429	1040840	1041268	+	hprK	2.7.11.-		HPr kinase/phosphorylase			---
Defluviicoccus vanus	1	CDGBEKEE_00956	CDS	894	1041383	1042276	+				Nucleotide-binding protein	K06958	rapZ; RNase adapter protein RapZ	---
Defluviicoccus vanus	1	CDGBEKEE_00957	CDS	408	1042273	1042680	+	manX	2.7.1.191	COG2893	PTS system mannose-specific EIIAB component	K02793	manXa; mannose PTS system EIIA component [EC:2.7.1.191]	---
Defluviicoccus vanus	1	CDGBEKEE_00958	CDS	294	1042689	1042982	+	ptsO		COG1925	Phosphocarrier protein NPr	K02784	ptsH; phosphocarrier protein HPr	---
Defluviicoccus vanus	1	CDGBEKEE_00959	CDS	1785	1043080	1044864	+	ptsI_1	2.7.3.9	COG1080	Phosphoenolpyruvate-protein phosphotransferase	K08483	ptsI; phosphoenolpyruvate-protein phosphotransferase (PTS system enzyme I) [EC:2.7.3.9]	---
Defluviicoccus vanus	1	CDGBEKEE_00960	CDS	1035	1044879	1045913	-		1.18.1.2	COG0492	Ferredoxin--NADP reductase	K00384	trxB; thioredoxin reductase (NADPH) [EC:1.8.1.9]	---
Defluviicoccus vanus	1	CDGBEKEE_00961	CDS	483	1046044	1046526	+	tsaE		COG0802	tRNA threonylcarbamoyladenosine biosynthesis protein TsaE	K06925	tsaE; tRNA threonylcarbamoyladenosine biosynthesis protein TsaE	---
Defluviicoccus vanus	1	CDGBEKEE_00962	CDS	1053	1046519	1047571	+	amgK	2.7.1.-	COG3178	N-acetylmuramate/N-acetylglucosamine kinase	K07102	amgK; N-acetylmuramate 1-kinase [EC:2.7.1.221]	---
Defluviicoccus vanus	1	CDGBEKEE_00963	CDS	738	1047608	1048345	+	murU	2.7.7.-	COG1208	N-acetylmuramate alpha-1-phosphate uridylyltransferase	K00992	murU; N-acetyl-alpha-D-muramate 1-phosphate uridylyltransferase [EC:2.7.7.99]	---
Defluviicoccus vanus	1	CDGBEKEE_00964	CDS	2949	1048342	1051290	+	rexB	3.6.4.12		ATP-dependent helicase/deoxyribonuclease subunit B	K16899	addB; ATP-dependent helicase/nuclease subunit B [EC:3.1.-.- 3.6.4.12]	---
Defluviicoccus vanus	1	CDGBEKEE_00965	CDS	3528	1051300	1054827	+	addA_1	3.1.-.-		ATP-dependent helicase/nuclease subunit A	K16898	addA; ATP-dependent helicase/nuclease subunit A [EC:3.1.-.- 3.6.4.12]	---
Defluviicoccus vanus	1	CDGBEKEE_00966	CDS	327	1054909	1055235	+	trxA		COG0526	Thioredoxin	K03671	trxA; thioredoxin 1	---
Defluviicoccus vanus	1	CDGBEKEE_00967	CDS	1308	1055280	1056587	-	folC	6.3.2.12	COG0285	Dihydrofolate synthase/folylpolyglutamate synthase	K11754	folC; dihydrofolate synthase / folylpolyglutamate synthase [EC:6.3.2.12 6.3.2.17]	M00126|M00841
Defluviicoccus vanus	1	CDGBEKEE_00968	CDS	936	1056612	1057547	-	accD	6.4.1.2	COG0777	Acetyl-coenzyme A carboxylase carboxyl transferase subunit beta	K01963	accD; acetyl-CoA carboxylase carboxyl transferase subunit beta [EC:6.4.1.2 2.1.3.15]	M00082|M00376
Defluviicoccus vanus	1	CDGBEKEE_00969	CDS	732	1057544	1058275	-	trpA	4.2.1.20	COG0159	Tryptophan synthase alpha chain	K01695	trpA; tryptophan synthase alpha chain [EC:4.2.1.20]	M00023
Defluviicoccus vanus	1	CDGBEKEE_00970	CDS	1212	1058390	1059601	-	trpB	4.2.1.20	COG0133	Tryptophan synthase beta chain	K01696	trpB; tryptophan synthase beta chain [EC:4.2.1.20]	M00023
Defluviicoccus vanus	1	CDGBEKEE_00971	CDS	642	1059739	1060380	-	trpF	5.3.1.24	COG0135	N-(5'-phosphoribosyl)anthranilate isomerase	K01817	trpF; phosphoribosylanthranilate isomerase [EC:5.3.1.24]	M00023
Defluviicoccus vanus	1	CDGBEKEE_00972	CDS	342	1060509	1060850	-	lapA			Lipopolysaccharide assembly protein A			---
Defluviicoccus vanus	1	CDGBEKEE_00973	CDS	285	1060888	1061172	-	ihfB		COG0776	Integration host factor subunit beta	K05788	ihfB; integration host factor subunit beta	---
Defluviicoccus vanus	1	CDGBEKEE_00974	CDS	903	1061256	1062158	-	sppA_1	3.4.21.-	COG0616	Putative signal peptide peptidase SppA	K04773	sppA; protease IV [EC:3.4.21.-]	---
Defluviicoccus vanus	1	CDGBEKEE_00975	CDS	1788	1062197	1063984	-	rpsA		COG0539	30S ribosomal protein S1	K02945	RP-S1; small subunit ribosomal protein S1	---
Defluviicoccus vanus	1	CDGBEKEE_00976	CDS	660	1064200	1064859	-	cmk_1	2.7.4.25	COG0283	Cytidylate kinase	K00945	cmk; CMP/dCMP kinase [EC:2.7.4.25]	M00052
Defluviicoccus vanus	1	CDGBEKEE_00977	CDS	2253	1065433	1067685	+		2.7.10.-		Putative tyrosine-protein kinase in cps region	K16554	exoP; polysaccharide biosynthesis transport protein	---
Defluviicoccus vanus	1	CDGBEKEE_00978	CDS	1416	1067784	1069199	+				hypothetical protein			---
Defluviicoccus vanus	1	CDGBEKEE_00979	CDS	1128	1069566	1070693	-		2.4.-.-		putative glycosyltransferase	K20534	gtrB; polyisoprenyl-phosphate glycosyltransferase [EC:2.4.-.-]	---
Defluviicoccus vanus	1	CDGBEKEE_00980	CDS	867	1070867	1071733	+	chbG_1	3.5.1.105	COG3394	Chitooligosaccharide deacetylase ChbG	K03478	chbG; chitin disaccharide deacetylase [EC:3.5.1.105]	---
Defluviicoccus vanus	1	CDGBEKEE_00981	CDS	1044	1071784	1072827	-	degQ	3.4.21.107	COG0265	Periplasmic pH-dependent serine endoprotease DegQ	K04772	degQ; serine protease DegQ [EC:3.4.21.-]	---
Defluviicoccus vanus	1	CDGBEKEE_00982	CDS	516	1072946	1073461	-	hspX			Alpha-crystallin	K13993	HSP20; HSP20 family protein	---
Defluviicoccus vanus	1	CDGBEKEE_00983	CDS	381	1073494	1073874	-	hspA_1		COG0071	Spore protein SP21	K13993	HSP20; HSP20 family protein	---
Defluviicoccus vanus	1	CDGBEKEE_00984	CDS	441	1073890	1074330	-				18 kDa heat shock protein	K13993	HSP20; HSP20 family protein	---
Defluviicoccus vanus	1	CDGBEKEE_00985	CDS	2400	1074454	1076853	-	rarA		COG2256	Replication-associated recombination protein A	K07478	ycaJ; putative ATPase	---
Defluviicoccus vanus	1	CDGBEKEE_00986	CDS	432	1076986	1077417	-	rplQ		COG0203	50S ribosomal protein L17	K02879	RP-L17; large subunit ribosomal protein L17	---
Defluviicoccus vanus	1	CDGBEKEE_00987	CDS	1122	1077466	1078587	-	rpoA	2.7.7.6	COG0202	DNA-directed RNA polymerase subunit alpha	K03040	rpoA; DNA-directed RNA polymerase subunit alpha [EC:2.7.7.6]	---
Defluviicoccus vanus	1	CDGBEKEE_00988	CDS	393	1078596	1078988	-	rpsK		COG0100	30S ribosomal protein S11	K02948	RP-S11; small subunit ribosomal protein S11	---
Defluviicoccus vanus	1	CDGBEKEE_00989	CDS	378	1079005	1079382	-	rpsM		COG0099	30S ribosomal protein S13	K02952	RP-S13; small subunit ribosomal protein S13	---
Defluviicoccus vanus	1	CDGBEKEE_00990	CDS	660	1079470	1080129	-	adk	2.7.4.3	COG0563	Adenylate kinase	K00939	adk; adenylate kinase [EC:2.7.4.3]	M00049
Defluviicoccus vanus	1	CDGBEKEE_00991	CDS	1347	1080126	1081472	-	secY		COG0201	Protein translocase subunit SecY	K03076	secY; preprotein translocase subunit SecY	---
Defluviicoccus vanus	1	CDGBEKEE_00992	CDS	525	1081494	1082018	-	rplO		COG0200	50S ribosomal protein L15	K02876	RP-L15; large subunit ribosomal protein L15	---
Defluviicoccus vanus	1	CDGBEKEE_00993	CDS	201	1082059	1082259	-	rpmD		COG1841	50S ribosomal protein L30	K02907	RP-L30; large subunit ribosomal protein L30	---
Defluviicoccus vanus	1	CDGBEKEE_00994	CDS	603	1082367	1082969	-	rpsE		COG0098	30S ribosomal protein S5	K02988	RP-S5; small subunit ribosomal protein S5	---
Defluviicoccus vanus	1	CDGBEKEE_00995	CDS	363	1082980	1083342	-	rplR		COG0256	50S ribosomal protein L18	K02881	RP-L18; large subunit ribosomal protein L18	---
Defluviicoccus vanus	1	CDGBEKEE_00996	CDS	537	1083346	1083882	-	rplF		COG0097	50S ribosomal protein L6	K02933	RP-L6; large subunit ribosomal protein L6	---
Defluviicoccus vanus	1	CDGBEKEE_00997	CDS	399	1083907	1084305	-	rpsH		COG0096	30S ribosomal protein S8	K02994	RP-S8; small subunit ribosomal protein S8	---
Defluviicoccus vanus	1	CDGBEKEE_00998	CDS	306	1084318	1084623	-	rpsN		COG0199	30S ribosomal protein S14	K02954	RP-S14; small subunit ribosomal protein S14	---
Defluviicoccus vanus	1	CDGBEKEE_00999	CDS	540	1084643	1085182	-	rplE		COG0094	50S ribosomal protein L5	K02931	RP-L5; large subunit ribosomal protein L5	---
Defluviicoccus vanus	1	CDGBEKEE_01000	CDS	636	1085246	1085881	-	rplN		COG0093	50S ribosomal protein L14	K02874	RP-L14; large subunit ribosomal protein L14	---
Defluviicoccus vanus	1	CDGBEKEE_01001	CDS	237	1085910	1086146	-	rpsQ		COG0186	30S ribosomal protein S17	K02961	RP-S17; small subunit ribosomal protein S17	---
Defluviicoccus vanus	1	CDGBEKEE_01002	CDS	219	1086150	1086368	-	rpmC		COG0255	50S ribosomal protein L29	K02904	RP-L29; large subunit ribosomal protein L29	---
Defluviicoccus vanus	1	CDGBEKEE_01003	CDS	420	1086373	1086792	-	rplP		COG0197	50S ribosomal protein L16	K02878	RP-L16; large subunit ribosomal protein L16	---
Defluviicoccus vanus	1	CDGBEKEE_01004	CDS	684	1086820	1087503	-	rpsC		COG0092	30S ribosomal protein S3	K02982	RP-S3; small subunit ribosomal protein S3	---
Defluviicoccus vanus	1	CDGBEKEE_01005	CDS	384	1087503	1087886	-	rplV		COG0091	50S ribosomal protein L22	K02890	RP-L22; large subunit ribosomal protein L22	---
Defluviicoccus vanus	1	CDGBEKEE_01006	CDS	267	1087890	1088156	-	rpsS		COG0185	30S ribosomal protein S19	K02965	RP-S19; small subunit ribosomal protein S19	---
Defluviicoccus vanus	1	CDGBEKEE_01007	CDS	600	1088187	1088786	-	rplB		COG0090	50S ribosomal protein L2	K02886	RP-L2; large subunit ribosomal protein L2	---
Defluviicoccus vanus	1	CDGBEKEE_01008	CDS	234	1089030	1089263	-	rplW		COG0089	50S ribosomal protein L23	K02892	RP-L23; large subunit ribosomal protein L23	---
Defluviicoccus vanus	1	CDGBEKEE_01009	CDS	621	1089354	1089974	-	rplD		COG0088	50S ribosomal protein L4	K02926	RP-L4; large subunit ribosomal protein L4	---
Defluviicoccus vanus	1	CDGBEKEE_01010	CDS	735	1089981	1090715	-	rplC		COG0087	50S ribosomal protein L3	K02906	RP-L3; large subunit ribosomal protein L3	---
Defluviicoccus vanus	1	CDGBEKEE_01011	CDS	309	1090727	1091035	-	rpsJ		COG0051	30S ribosomal protein S10	K02946	RP-S10; small subunit ribosomal protein S10	---
Defluviicoccus vanus	1	CDGBEKEE_01012	CDS	1191	1091065	1092255	-	tuf1_1			Elongation factor Tu	K02358	tuf; elongation factor Tu	---
Defluviicoccus vanus	1	CDGBEKEE_01013	CDS	2082	1092289	1094370	-	fusA_2		COG0480	Elongation factor G	K02355	fusA; elongation factor G	---
Defluviicoccus vanus	1	CDGBEKEE_01014	CDS	471	1094391	1094861	-	rpsG		COG0049	30S ribosomal protein S7	K02992	RP-S7; small subunit ribosomal protein S7	---
Defluviicoccus vanus	1	CDGBEKEE_01015	CDS	372	1094877	1095248	-	rpsL		COG0048	30S ribosomal protein S12	K02950	RP-S12; small subunit ribosomal protein S12	---
Defluviicoccus vanus	1	CDGBEKEE_01016	CDS	8400	1095718	1104117	-	rpoBC	2.7.7.6	COG0085	Bifunctional DNA-directed RNA polymerase subunit beta-beta'			---
Defluviicoccus vanus	1	CDGBEKEE_01017	CDS	381	1104438	1104818	-	rplL		COG0222	50S ribosomal protein L7/L12	K02935	RP-L7; large subunit ribosomal protein L7/L12	---
Defluviicoccus vanus	1	CDGBEKEE_01018	CDS	534	1104908	1105441	-	rplJ		COG0244	50S ribosomal protein L10	K02864	RP-L10; large subunit ribosomal protein L10	---
Defluviicoccus vanus	1	CDGBEKEE_01019	CDS	1131	1105818	1106948	-	rplA		COG0081	50S ribosomal protein L1	K02863	RP-L1; large subunit ribosomal protein L1	---
Defluviicoccus vanus	1	CDGBEKEE_01020	CDS	531	1107041	1107571	-	nusG		COG0250	Transcription termination/antitermination protein NusG	K02601	nusG; transcription termination/antitermination protein NusG	---
Defluviicoccus vanus	1	CDGBEKEE_01021	CDS	198	1107574	1107771	-	secE			Protein translocase subunit SecE	K03073	secE; preprotein translocase subunit SecE	---
Defluviicoccus vanus	1	CDGBEKEE_01023	CDS	1191	1107934	1109124	-	tuf1_2			Elongation factor Tu	K02358	tuf; elongation factor Tu	---
Defluviicoccus vanus	1	CDGBEKEE_01026	CDS	882	1109600	1110481	+	rlmB	2.1.1.185	COG0566	23S rRNA (guanosine-2'-O-)-methyltransferase RlmB	K03218	rlmB; 23S rRNA (guanosine2251-2'-O)-methyltransferase [EC:2.1.1.185]	---
Defluviicoccus vanus	1	CDGBEKEE_01027	CDS	711	1110478	1111188	-				hypothetical protein			---
Defluviicoccus vanus	1	CDGBEKEE_01028	CDS	1029	1111220	1112248	-				hypothetical protein	K02450	gspA; general secretion pathway protein A	---
Defluviicoccus vanus	1	CDGBEKEE_01029	CDS	1965	1112441	1114405	-			COG2199	putative signaling protein			---
Defluviicoccus vanus	1	CDGBEKEE_01030	CDS	1239	1114647	1115885	-			COG1055	putative transporter			---
Defluviicoccus vanus	1	CDGBEKEE_01031	CDS	840	1115907	1116746	-		2.7.4.-	COG2326	Polyphosphate:AMP/ADP phosphotransferase			---
Defluviicoccus vanus	1	CDGBEKEE_01032	CDS	252	1116888	1117139	-				hypothetical protein			---
Defluviicoccus vanus	1	CDGBEKEE_01033	CDS	360	1117335	1117694	-				hypothetical protein			---
Defluviicoccus vanus	1	CDGBEKEE_01034	CDS	159	1118385	1118543	+				hypothetical protein			---
Defluviicoccus vanus	1	CDGBEKEE_01035	CDS	954	1118543	1119496	+				hypothetical protein			---
Defluviicoccus vanus	1	CDGBEKEE_01036	CDS	393	1119684	1120076	-				hypothetical protein			---
Defluviicoccus vanus	1	CDGBEKEE_01037	CDS	3387	1120238	1123624	+				hypothetical protein			---
Defluviicoccus vanus	1	CDGBEKEE_01038	CDS	570	1123725	1124294	+	xerC_3		COG4974	Tyrosine recombinase XerC	K04763	xerD; integrase/recombinase XerD	---
Defluviicoccus vanus	1	CDGBEKEE_01039	CDS	192	1124294	1124485	+				hypothetical protein			---
Defluviicoccus vanus	1	CDGBEKEE_01040	CDS	1056	1124535	1125590	-	xerC_4			Tyrosine recombinase XerC			---
Defluviicoccus vanus	1	CDGBEKEE_01041	CDS	159	1125857	1126015	-				hypothetical protein			---
Defluviicoccus vanus	1	CDGBEKEE_01042	CDS	711	1126802	1127512	-				hypothetical protein			---
Defluviicoccus vanus	1	CDGBEKEE_01043	CDS	1182	1127664	1128845	+				hypothetical protein			---
Defluviicoccus vanus	1	CDGBEKEE_01044	CDS	1077	1128740	1129816	-	mak_1	2.7.1.4	COG1940	Fructokinase	K00847	E2.7.1.4; fructokinase [EC:2.7.1.4]	---
Defluviicoccus vanus	1	CDGBEKEE_01045	CDS	246	1129896	1130141	-	hlyU		COG0640	Transcriptional activator HlyU	K22042	hlyU; ArsR family transcriptional regulator, virulence genes transcriptional regulator	---
Defluviicoccus vanus	1	CDGBEKEE_01046	CDS	246	1130488	1130733	+	tusA		COG0425	Sulfur carrier protein TusA	K04085	tusA; tRNA 2-thiouridine synthesizing protein A [EC:2.8.1.-]	---
Defluviicoccus vanus	1	CDGBEKEE_01047	CDS	885	1131021	1131905	+		3.5.1.-	COG0123	Histone deacetylase-like amidohydrolase			---
Defluviicoccus vanus	1	CDGBEKEE_01048	CDS	249	1132204	1132452	+	xseB_2	3.1.11.6	COG1722	Exodeoxyribonuclease 7 small subunit	K03602	xseB; exodeoxyribonuclease VII small subunit [EC:3.1.11.6]	---
Defluviicoccus vanus	1	CDGBEKEE_01049	CDS	888	1132464	1133351	+	ispA	2.5.1.10	COG0142	Farnesyl diphosphate synthase	K00795	ispA; farnesyl diphosphate synthase [EC:2.5.1.1 2.5.1.10]	M00364
Defluviicoccus vanus	1	CDGBEKEE_01050	CDS	1926	1133418	1135343	+	dxs	2.2.1.7	COG1154	1-deoxy-D-xylulose-5-phosphate synthase	K01662	dxs; 1-deoxy-D-xylulose-5-phosphate synthase [EC:2.2.1.7]	M00096
Defluviicoccus vanus	1	CDGBEKEE_01051	CDS	744	1135421	1136164	+	tlyA	2.1.1.226		16S/23S rRNA (cytidine-2'-O)-methyltransferase TlyA	K06442	tlyA; 23S rRNA (cytidine1920-2'-O)/16S rRNA (cytidine1409-2'-O)-methyltransferase [EC:2.1.1.226 2.1.1.227]	---
Defluviicoccus vanus	1	CDGBEKEE_01052	CDS	1866	1136314	1138179	-				hypothetical protein			---
Defluviicoccus vanus	1	CDGBEKEE_01053	CDS	1104	1138386	1139489	-			COG0683	Leu/Ile/Val-binding protein	K01999	livK; branched-chain amino acid transport system substrate-binding protein	---
Defluviicoccus vanus	1	CDGBEKEE_01054	CDS	378	1139660	1140037	-				hypothetical protein			---
Defluviicoccus vanus	1	CDGBEKEE_01055	CDS	699	1140034	1140732	-	livF_2		COG0410	High-affinity branched-chain amino acid transport ATP-binding protein LivF	K01996	livF; branched-chain amino acid transport system ATP-binding protein	---
Defluviicoccus vanus	1	CDGBEKEE_01056	CDS	2163	1140760	1142922	-	glnQ_1	3.6.3.-	COG1126	Glutamine transport ATP-binding protein GlnQ	K01998	livM; branched-chain amino acid transport system permease protein	---
Defluviicoccus vanus	1	CDGBEKEE_01057	CDS	918	1142986	1143903	-	livH_2		COG0559	High-affinity branched-chain amino acid transport system permease protein LivH	K01997	livH; branched-chain amino acid transport system permease protein	---
Defluviicoccus vanus	1	CDGBEKEE_01058	CDS	183	1145211	1145393	+	xerD_4			Tyrosine recombinase XerD			---
Defluviicoccus vanus	1	CDGBEKEE_01059	CDS	1176	1145406	1146581	+				hypothetical protein			---
Defluviicoccus vanus	1	CDGBEKEE_01060	CDS	948	1146983	1147930	+				hypothetical protein			---
Defluviicoccus vanus	1	CDGBEKEE_01061	CDS	1518	1148270	1149787	+	mco	1.-.-.-		Multicopper oxidase mco			---
Defluviicoccus vanus	1	CDGBEKEE_01062	CDS	534	1149948	1150481	-				hypothetical protein			---
Defluviicoccus vanus	1	CDGBEKEE_01063	CDS	837	1150527	1151363	-	korB_1	1.2.7.3	COG1013	2-oxoglutarate oxidoreductase subunit KorB	K00175	korB; 2-oxoglutarate/2-oxoacid ferredoxin oxidoreductase subunit beta [EC:1.2.7.3 1.2.7.11]	M00009|M00011|M00173|M00620
Defluviicoccus vanus	1	CDGBEKEE_01064	CDS	1725	1151367	1153091	-	korA_1	1.2.7.3	COG0674	2-oxoglutarate oxidoreductase subunit KorA	K00174	korA; 2-oxoglutarate/2-oxoacid ferredoxin oxidoreductase subunit alpha [EC:1.2.7.3 1.2.7.11]	M00009|M00011|M00173|M00620
Defluviicoccus vanus	1	CDGBEKEE_01065	CDS	1383	1153429	1154811	-	yedV	2.7.13.3	COG0642	putative sensor-like histidine kinase YedV			---
Defluviicoccus vanus	1	CDGBEKEE_01066	CDS	678	1154798	1155475	-	copR			Transcriptional activator protein CopR	K02483	two-component system	---
Defluviicoccus vanus	1	CDGBEKEE_01067	CDS	600	1155612	1156211	-				hypothetical protein			---
Defluviicoccus vanus	1	CDGBEKEE_01068	CDS	1722	1156484	1158205	+	hxuB		COG2831	Heme/hemopexin transporter protein HuxB			---
Defluviicoccus vanus	1	CDGBEKEE_01069	CDS	1359	1158217	1159575	+	hxuA			Heme/hemopexin-binding protein			---
Defluviicoccus vanus	1	CDGBEKEE_01070	CDS	492	1159544	1160035	+				hypothetical protein			---
Defluviicoccus vanus	1	CDGBEKEE_01071	CDS	3024	1160134	1163157	+				hypothetical protein			---
Defluviicoccus vanus	1	CDGBEKEE_01072	CDS	1974	1163174	1165147	+	cyaA_2	4.6.1.1	COG2114	Adenylate cyclase 1	K01768	E4.6.1.1; adenylate cyclase [EC:4.6.1.1]	---
Defluviicoccus vanus	1	CDGBEKEE_01073	CDS	762	1165179	1165940	+				hypothetical protein			---
Defluviicoccus vanus	1	CDGBEKEE_01074	CDS	450	1166080	1166529	+				hypothetical protein	K07107	ybgC; acyl-CoA thioester hydrolase [EC:3.1.2.-]	---
Defluviicoccus vanus	1	CDGBEKEE_01075	CDS	1575	1166700	1168274	+				hypothetical protein			---
Defluviicoccus vanus	1	CDGBEKEE_01076	CDS	423	1168365	1168787	-	glpE	2.8.1.1		Thiosulfate sulfurtransferase GlpE			---
Defluviicoccus vanus	1	CDGBEKEE_01077	CDS	1308	1168856	1170163	-	fprA	1.18.1.2	COG0493	NADPH-ferredoxin reductase FprA			---
Defluviicoccus vanus	1	CDGBEKEE_01078	CDS	1032	1170211	1171242	-	korB_2	1.2.7.3	COG1013	2-oxoglutarate oxidoreductase subunit KorB	K00175	korB; 2-oxoglutarate/2-oxoacid ferredoxin oxidoreductase subunit beta [EC:1.2.7.3 1.2.7.11]	M00009|M00011|M00173|M00620
Defluviicoccus vanus	1	CDGBEKEE_01079	CDS	1878	1171244	1173121	-	korA_2	1.2.7.3	COG0674	2-oxoglutarate oxidoreductase subunit KorA	K00174	korA; 2-oxoglutarate/2-oxoacid ferredoxin oxidoreductase subunit alpha [EC:1.2.7.3 1.2.7.11]	M00009|M00011|M00173|M00620
Defluviicoccus vanus	1	CDGBEKEE_01080	CDS	1347	1173383	1174729	+	pmbA	3.4.-.-	COG0312	Metalloprotease PmbA	K03592	pmbA; PmbA protein	---
Defluviicoccus vanus	1	CDGBEKEE_01081	CDS	825	1174808	1175632	+				hypothetical protein			---
Defluviicoccus vanus	1	CDGBEKEE_01082	CDS	1794	1175798	1177591	+	mgtA	2.4.1.-	COG0438	GDP-mannose-dependent alpha-mannosyltransferase			---
Defluviicoccus vanus	1	CDGBEKEE_01083	CDS	1398	1177657	1179054	-				hypothetical protein	K00459	ncd2; nitronate monooxygenase [EC:1.13.12.16]	---
Defluviicoccus vanus	1	CDGBEKEE_01084	CDS	2148	1179227	1181374	-	pnp	2.7.7.8	COG1185	Polyribonucleotide nucleotidyltransferase	K00962	pnp; polyribonucleotide nucleotidyltransferase [EC:2.7.7.8]	---
Defluviicoccus vanus	1	CDGBEKEE_01085	CDS	270	1181477	1181746	-	rpsO		COG0184	30S ribosomal protein S15	K02956	RP-S15; small subunit ribosomal protein S15	---
Defluviicoccus vanus	1	CDGBEKEE_01086	CDS	975	1181916	1182890	+				hypothetical protein			---
Defluviicoccus vanus	1	CDGBEKEE_01087	CDS	447	1182695	1183141	-	rbfA		COG0858	30S ribosome-binding factor	K02834	rbfA; ribosome-binding factor A	---
Defluviicoccus vanus	1	CDGBEKEE_01088	CDS	2778	1183185	1185962	-	infB			Translation initiation factor IF-2	K02519	infB; translation initiation factor IF-2	---
Defluviicoccus vanus	1	CDGBEKEE_01089	CDS	546	1185940	1186485	-				hypothetical protein	K07742	ylxR; uncharacterized protein	---
Defluviicoccus vanus	1	CDGBEKEE_01090	CDS	1566	1186634	1188199	-	nusA		COG0195	Transcription termination/antitermination protein NusA	K02600	nusA; transcription termination/antitermination protein NusA	---
Defluviicoccus vanus	1	CDGBEKEE_01091	CDS	486	1188328	1188813	-	rimP		COG0779	Ribosome maturation factor RimP	K09748	rimP; ribosome maturation factor RimP	---
Defluviicoccus vanus	1	CDGBEKEE_01092	CDS	693	1188933	1189625	-	trmB	2.1.1.33	COG0220	tRNA (guanine-N(7)-)-methyltransferase	K03439	trmB; tRNA (guanine-N7-)-methyltransferase [EC:2.1.1.33]	---
Defluviicoccus vanus	1	CDGBEKEE_01093	CDS	1173	1189791	1190963	-	metK	2.5.1.6	COG0192	S-adenosylmethionine synthase	K00789	metK; S-adenosylmethionine synthetase [EC:2.5.1.6]	M00034|M00035|M00368|M00609
Defluviicoccus vanus	1	CDGBEKEE_01094	CDS	1665	1191288	1192952	+	acsA_2	6.2.1.1	COG0365	Acetyl-coenzyme A synthetase	K01895	ACSS1_2; acetyl-CoA synthetase [EC:6.2.1.1]	M00357
Defluviicoccus vanus	1	CDGBEKEE_01095	CDS	1131	1193011	1194141	+	mmgC	1.3.99.-	COG1960	Acyl-CoA dehydrogenase	K00248	ACADS; butyryl-CoA dehydrogenase [EC:1.3.8.1]	---
Defluviicoccus vanus	1	CDGBEKEE_01096	CDS	456	1194356	1194811	-				hypothetical protein			---
Defluviicoccus vanus	1	CDGBEKEE_01097	CDS	1617	1195041	1196657	-	lnt	2.3.1.-	COG0815	Apolipoprotein N-acyltransferase	K03820	lnt; apolipoprotein N-acyltransferase [EC:2.3.1.269]	---
Defluviicoccus vanus	1	CDGBEKEE_01098	CDS	975	1196654	1197628	-	tlyC		COG1253	Hemolysin C	K06189	corC; magnesium and cobalt transporter	---
Defluviicoccus vanus	1	CDGBEKEE_01099	CDS	516	1197632	1198147	-	ybeY	3.1.-.-	COG0319	Endoribonuclease YbeY	K07042	ybeY; probable rRNA maturation factor	---
Defluviicoccus vanus	1	CDGBEKEE_01100	CDS	903	1198119	1199021	-			COG1702	PhoH-like protein	K06217	phoH; phosphate starvation-inducible protein PhoH and related proteins	---
Defluviicoccus vanus	1	CDGBEKEE_01101	CDS	222	1198991	1199212	-				hypothetical protein			---
Defluviicoccus vanus	1	CDGBEKEE_01102	CDS	1311	1199157	1200467	-	miaB	2.8.4.3	COG0621	tRNA-2-methylthio-N(6)-dimethylallyladenosine synthase	K06168	miaB; tRNA-2-methylthio-N6-dimethylallyladenosine synthase [EC:2.8.4.3]	---
Defluviicoccus vanus	1	CDGBEKEE_01103	CDS	429	1200686	1201114	-	fur_1		COG0735	Ferric uptake regulation protein	K03711	fur; Fur family transcriptional regulator, ferric uptake regulator	---
Defluviicoccus vanus	1	CDGBEKEE_01104	CDS	423	1201209	1201631	-	ros_2		COG4957	Transcriptional regulatory protein ros			---
Defluviicoccus vanus	1	CDGBEKEE_01105	CDS	282	1201707	1201988	+			COG0425	Putative sulfur carrier protein			---
Defluviicoccus vanus	1	CDGBEKEE_01106	CDS	246	1201936	1202181	-				hypothetical protein			---
Defluviicoccus vanus	1	CDGBEKEE_01107	CDS	228	1202244	1202471	-				hypothetical protein			---
Defluviicoccus vanus	1	CDGBEKEE_01108	CDS	765	1202468	1203232	-	tsaB		COG1214	tRNA threonylcarbamoyladenosine biosynthesis protein TsaB	K14742	tsaB; tRNA threonylcarbamoyladenosine biosynthesis protein TsaB	---
Defluviicoccus vanus	1	CDGBEKEE_01109	CDS	558	1203327	1203884	+	ddpX	3.4.13.22	COG2173	D-alanyl-D-alanine dipeptidase	K08641	vanX; zinc D-Ala-D-Ala dipeptidase [EC:3.4.13.22]	---
Defluviicoccus vanus	1	CDGBEKEE_01110	CDS	582	1203886	1204467	-	rutE	1.1.1.298	COG0778	putative malonic semialdehyde reductase RutE	K09019	rutE; 3-hydroxypropanoate dehydrogenase [EC:1.1.1.-]	---
Defluviicoccus vanus	1	CDGBEKEE_01111	CDS	552	1204656	1205207	-	nfuA			Fe/S biogenesis protein NfuA			---
Defluviicoccus vanus	1	CDGBEKEE_01112	CDS	1014	1205299	1206312	-	trpS	6.1.1.2		Tryptophan--tRNA ligase	K01867	WARS; tryptophanyl-tRNA synthetase [EC:6.1.1.2]	---
Defluviicoccus vanus	1	CDGBEKEE_01113	CDS	1551	1206362	1207912	-	murJ		COG0728	putative lipid II flippase MurJ	K03980	murJ; putative peptidoglycan lipid II flippase	---
Defluviicoccus vanus	1	CDGBEKEE_01114	CDS	990	1208030	1209019	+		1.3.1.103		2-haloacrylate reductase			---
Defluviicoccus vanus	1	CDGBEKEE_01115	CDS	591	1209315	1209905	+				hypothetical protein			---
Defluviicoccus vanus	1	CDGBEKEE_01116	CDS	1116	1210855	1211970	+				hypothetical protein	K07001	NTE family protein	---
Defluviicoccus vanus	1	CDGBEKEE_01117	CDS	645	1212083	1212727	+	sspA		COG0625	Stringent starvation protein A	K00799	GST; glutathione S-transferase [EC:2.5.1.18]	---
Defluviicoccus vanus	1	CDGBEKEE_01118	CDS	744	1212748	1213491	-				hypothetical protein			---
Defluviicoccus vanus	1	CDGBEKEE_01119	CDS	1062	1213636	1214697	-	pstS_1		COG0226	Phosphate-binding protein PstS	K02040	pstS; phosphate transport system substrate-binding protein	---
Defluviicoccus vanus	1	CDGBEKEE_01120	CDS	768	1214717	1215484	-	pstB3	3.6.3.27	COG1117	Phosphate import ATP-binding protein PstB 3	K02036	pstB; phosphate transport system ATP-binding protein [EC:7.3.2.1]	---
Defluviicoccus vanus	1	CDGBEKEE_01121	CDS	759	1215569	1216327	-	pstA		COG0581	Phosphate transport system permease protein PstA	K02038	pstA; phosphate transport system permease protein	---
Defluviicoccus vanus	1	CDGBEKEE_01122	CDS	951	1216490	1217440	-	pstC_1		COG0573	Phosphate transport system permease protein PstC	K02037	pstC; phosphate transport system permease protein	---
Defluviicoccus vanus	1	CDGBEKEE_01123	CDS	1011	1217591	1218601	-	pstS_2		COG0226	Phosphate-binding protein PstS	K02040	pstS; phosphate transport system substrate-binding protein	---
Defluviicoccus vanus	1	CDGBEKEE_01124	CDS	444	1218812	1219255	-				hypothetical protein			---
Defluviicoccus vanus	1	CDGBEKEE_01125	CDS	690	1219643	1220332	-				hypothetical protein			---
Defluviicoccus vanus	1	CDGBEKEE_01126	CDS	303	1220373	1220675	-	kaiB			Circadian clock protein KaiB	K08481	kaiB; circadian clock protein KaiB	---
Defluviicoccus vanus	1	CDGBEKEE_01127	CDS	441	1221188	1221628	+				Response regulator receiver protein			---
Defluviicoccus vanus	1	CDGBEKEE_01128	CDS	483	1221651	1222133	+				hypothetical protein			---
Defluviicoccus vanus	1	CDGBEKEE_01129	CDS	2379	1222124	1224502	+				Blue-light-activated protein			---
Defluviicoccus vanus	1	CDGBEKEE_01130	CDS	1173	1225225	1226397	+	sacA	5.1.3.14		UDP-N-acetylglucosamine 2-epimerase	K01791	wecB; UDP-N-acetylglucosamine 2-epimerase (non-hydrolysing) [EC:5.1.3.14]	---
Defluviicoccus vanus	1	CDGBEKEE_01131	CDS	1728	1226381	1228108	+	ppm1	2.4.1.-		Polyprenol monophosphomannose synthase			---
Defluviicoccus vanus	1	CDGBEKEE_01132	CDS	1233	1228111	1229343	+	per	2.6.1.102	COG0399	GDP-perosamine synthase	K13010	per; perosamine synthetase [EC:2.6.1.102]	---
Defluviicoccus vanus	1	CDGBEKEE_01133	CDS	1017	1229386	1230402	+	iolG	1.1.1.18	COG0673	Myo-inositol 2-dehydrogenase			---
Defluviicoccus vanus	1	CDGBEKEE_01134	CDS	636	1230447	1231082	+	fdtC_1	2.3.1.197		dTDP-3-amino-3,6-dideoxy-alpha-D-galactopyranose 3-N-acetyltransferase	K13018	wbpD; UDP-2-acetamido-3-amino-2,3-dideoxy-glucuronate N-acetyltransferase [EC:2.3.1.201]	---
Defluviicoccus vanus	1	CDGBEKEE_01135	CDS	1377	1231401	1232777	+	norW	1.18.1.-		Nitric oxide reductase FlRd-NAD(+) reductase			---
Defluviicoccus vanus	1	CDGBEKEE_01136	CDS	1008	1232774	1233781	+	pgdA	3.5.1.-		Peptidoglycan deacetylase	K22278	pgdA; peptidoglycan-N-acetylglucosamine deacetylase [EC:3.5.1.104]	---
Defluviicoccus vanus	1	CDGBEKEE_01137	CDS	219	1234121	1234339	+	infA			Translation initiation factor IF-1	K02518	infA; translation initiation factor IF-1	---
Defluviicoccus vanus	1	CDGBEKEE_01138	CDS	522	1234481	1235002	+	yhdE		COG0424	Maf-like protein YhdE	K06287	maf; septum formation protein	---
Defluviicoccus vanus	1	CDGBEKEE_01139	CDS	1236	1234992	1236227	+	rne_1	3.1.26.12	COG1530	Ribonuclease E	K08301	rng; ribonuclease G [EC:3.1.26.-]	---
Defluviicoccus vanus	1	CDGBEKEE_01140	CDS	189	1236242	1236430	+	yacG		COG3024	DNA gyrase inhibitor YacG	K09862	uncharacterized protein	---
Defluviicoccus vanus	1	CDGBEKEE_01141	CDS	537	1236631	1237167	+				hypothetical protein			---
Defluviicoccus vanus	1	CDGBEKEE_01142	CDS	411	1237416	1237826	+				hypothetical protein			---
Defluviicoccus vanus	1	CDGBEKEE_01143	CDS	429	1237894	1238322	-				hypothetical protein			---
Defluviicoccus vanus	1	CDGBEKEE_01144	CDS	345	1238446	1238790	+				hypothetical protein			---
Defluviicoccus vanus	1	CDGBEKEE_01145	CDS	1107	1239060	1240166	-				hypothetical protein			---
Defluviicoccus vanus	1	CDGBEKEE_01146	CDS	2247	1240275	1242521	+	ybiO_1		COG0668	Moderate conductance mechanosensitive channel YbiO	K22044	ybiO; moderate conductance mechanosensitive channel	---
Defluviicoccus vanus	1	CDGBEKEE_01147	CDS	270	1242856	1243125	-				hypothetical protein			---
Defluviicoccus vanus	1	CDGBEKEE_01148	CDS	318	1243285	1243602	-				hypothetical protein			---
Defluviicoccus vanus	1	CDGBEKEE_01149	CDS	762	1244203	1244964	+				hypothetical protein			---
Defluviicoccus vanus	1	CDGBEKEE_01150	CDS	858	1245031	1245888	-				hypothetical protein			---
Defluviicoccus vanus	1	CDGBEKEE_01151	CDS	1056	1245888	1246943	-	gumI	2.4.1.251		GDP-mannose:glycolipid 4-beta-D-mannosyltransferase	K13658	gumI; beta-1,4-mannosyltransferase [EC:2.4.1.251]	---
Defluviicoccus vanus	1	CDGBEKEE_01152	CDS	1203	1247748	1248950	+				hypothetical protein			---
Defluviicoccus vanus	1	CDGBEKEE_01153	CDS	1263	1249512	1250774	-	pimB_1	2.4.1.346	COG0438	GDP-mannose-dependent alpha-(1-6)-phosphatidylinositol monomannoside mannosyltransferase	K03208	wcaI; colanic acid biosynthesis glycosyl transferase WcaI	---
Defluviicoccus vanus	1	CDGBEKEE_01154	CDS	1473	1251092	1252564	-	wcaJ_1	2.7.8.31	COG2148	UDP-glucose:undecaprenyl-phosphate glucose-1-phosphate transferase			---
Defluviicoccus vanus	1	CDGBEKEE_01155	CDS	2820	1253398	1256217	+	acnA	4.2.1.3	COG1048	Aconitate hydratase A	K01681	ACO; aconitate hydratase [EC:4.2.1.3]	M00009|M00010|M00012|M00173|M00740
Defluviicoccus vanus	1	CDGBEKEE_01156	CDS	726	1256366	1257091	+				hypothetical protein			---
Defluviicoccus vanus	1	CDGBEKEE_01157	CDS	246	1257397	1257642	+				hypothetical protein			---
Defluviicoccus vanus	1	CDGBEKEE_01158	CDS	1563	1257947	1259509	-	glpK	2.7.1.30	COG0554	Glycerol kinase	K00864	glpK; glycerol kinase [EC:2.7.1.30]	---
Defluviicoccus vanus	1	CDGBEKEE_01159	CDS	2196	1259651	1261846	-	ftsY		COG0552	Signal recognition particle receptor FtsY	K18707	mtaB; threonylcarbamoyladenosine tRNA methylthiotransferase MtaB [EC:2.8.4.5]	---
Defluviicoccus vanus	1	CDGBEKEE_01160	CDS	891	1261843	1262733	-	dapF	5.1.1.7	COG0253	Diaminopimelate epimerase	K01778	dapF; diaminopimelate epimerase [EC:5.1.1.7]	M00016|M00525|M00527
Defluviicoccus vanus	1	CDGBEKEE_01161	CDS	354	1262847	1263200	+				hypothetical protein			---
Defluviicoccus vanus	1	CDGBEKEE_01162	CDS	243	1263287	1263529	-				hypothetical protein			---
Defluviicoccus vanus	1	CDGBEKEE_01163	CDS	960	1263779	1264738	+	gnl_1	3.1.1.17		Gluconolactonase	K01053	E3.1.1.17; gluconolactonase [EC:3.1.1.17]	M00129
Defluviicoccus vanus	1	CDGBEKEE_01164	CDS	798	1264779	1265576	-	yadH		COG0842	Inner membrane transport permease YadH	K01992	ABC-2.P; ABC-2 type transport system permease protein	---
Defluviicoccus vanus	1	CDGBEKEE_01165	CDS	654	1266417	1267070	-				hypothetical protein			---
Defluviicoccus vanus	1	CDGBEKEE_01166	CDS	1245	1267200	1268444	-				hypothetical protein	K07276	uncharacterized protein	---
Defluviicoccus vanus	1	CDGBEKEE_01167	CDS	930	1268971	1269900	+				hypothetical protein			---
Defluviicoccus vanus	1	CDGBEKEE_01168	CDS	903	1270053	1270955	+				hypothetical protein			---
Defluviicoccus vanus	1	CDGBEKEE_01169	CDS	975	1271201	1272175	+	cpdA_1	3.1.4.53		3',5'-cyclic adenosine monophosphate phosphodiesterase CpdA			---
Defluviicoccus vanus	1	CDGBEKEE_01170	CDS	1227	1272303	1273529	+				hypothetical protein	K07091	lptF; lipopolysaccharide export system permease protein	---
Defluviicoccus vanus	1	CDGBEKEE_01171	CDS	1074	1273526	1274599	+	lptG		COG0795	Lipopolysaccharide export system permease protein LptG	K11720	lptG; lipopolysaccharide export system permease protein	---
Defluviicoccus vanus	1	CDGBEKEE_01172	CDS	918	1274698	1275615	+				hypothetical protein			---
Defluviicoccus vanus	1	CDGBEKEE_01173	CDS	1734	1275655	1277388	-	ychF		COG0012	Ribosome-binding ATPase YchF	K06942	ychF; ribosome-binding ATPase	---
Defluviicoccus vanus	1	CDGBEKEE_01174	CDS	627	1277441	1278067	-	rplY		COG1825	50S ribosomal protein L25	K02897	RP-L25; large subunit ribosomal protein L25	---
Defluviicoccus vanus	1	CDGBEKEE_01175	CDS	1035	1278141	1279175	-	prs	2.7.6.1	COG0462	Ribose-phosphate pyrophosphokinase	K00948	PRPS; ribose-phosphate pyrophosphokinase [EC:2.7.6.1]	M00005
Defluviicoccus vanus	1	CDGBEKEE_01176	CDS	261	1279880	1280140	+				hypothetical protein			---
Defluviicoccus vanus	1	CDGBEKEE_01177	CDS	465	1280832	1281296	+	kanE_1	2.4.1.301		Alpha-D-kanosaminyltransferase			---
Defluviicoccus vanus	1	CDGBEKEE_01193	CDS	405	1283269	1283673	+				hypothetical protein	K07483	transposase	---
Defluviicoccus vanus	1	CDGBEKEE_01194	CDS	267	1283758	1284024	+				hypothetical protein	K07484	transposase	---
Defluviicoccus vanus	1	CDGBEKEE_01195	CDS	1611	1284097	1285707	+				hypothetical protein	K07484	transposase	---
Defluviicoccus vanus	1	CDGBEKEE_01211	CDS	2979	1288200	1291178	-	rapA_1	3.6.4.-		RNA polymerase-associated protein RapA			---
Defluviicoccus vanus	1	CDGBEKEE_01212	CDS	1377	1291182	1292558	-				hypothetical protein			---
Defluviicoccus vanus	1	CDGBEKEE_01213	CDS	801	1292555	1293355	-				hypothetical protein	K02557	motB; chemotaxis protein MotB	---
Defluviicoccus vanus	1	CDGBEKEE_01214	CDS	1872	1293361	1295232	-	smc_1			Chromosome partition protein Smc			---
Defluviicoccus vanus	1	CDGBEKEE_01215	CDS	222	1295759	1295980	+				hypothetical protein			---
Defluviicoccus vanus	1	CDGBEKEE_01216	CDS	846	1296011	1296856	+				hypothetical protein	K07493	putative transposase	---
Defluviicoccus vanus	1	CDGBEKEE_01217	CDS	1011	1296853	1297863	+				hypothetical protein	K07486	transposase	---
Defluviicoccus vanus	1	CDGBEKEE_01218	CDS	933	1298159	1299091	-				Insertion sequence IS5376 putative ATP-binding protein			---
Defluviicoccus vanus	1	CDGBEKEE_01219	CDS	1416	1299174	1300589	-				hypothetical protein			---
Defluviicoccus vanus	1	CDGBEKEE_01220	CDS	1062	1300706	1301767	+				hypothetical protein			---
Defluviicoccus vanus	1	CDGBEKEE_01222	CDS	168	1302012	1302179	-	rpmG		COG0267	50S ribosomal protein L33	K02913	RP-L33; large subunit ribosomal protein L33	---
Defluviicoccus vanus	1	CDGBEKEE_01223	CDS	417	1302340	1302756	-	sufT			Fe-S protein maturation auxiliary factor SufT			---
Defluviicoccus vanus	1	CDGBEKEE_01224	CDS	3036	1302767	1305802	-	sufS_1	2.8.1.7	COG0520	Cysteine desulfurase	K11717	sufS; cysteine desulfurase / selenocysteine lyase [EC:2.8.1.7 4.4.1.16]	---
Defluviicoccus vanus	1	CDGBEKEE_01225	CDS	759	1305851	1306609	-	sufC		COG0396	putative ATP-dependent transporter SufC	K09013	sufC; Fe-S cluster assembly ATP-binding protein	---
Defluviicoccus vanus	1	CDGBEKEE_01226	CDS	1461	1306658	1308118	-	sufB		COG0719	FeS cluster assembly protein SufB	K09014	sufB; Fe-S cluster assembly protein SufB	---
Defluviicoccus vanus	1	CDGBEKEE_01227	CDS	507	1308131	1308637	-	cymR			HTH-type transcriptional regulator CymR			---
Defluviicoccus vanus	1	CDGBEKEE_01228	CDS	903	1308890	1309792	-				hypothetical protein			---
Defluviicoccus vanus	1	CDGBEKEE_01229	CDS	420	1309887	1310306	-				hypothetical protein			---
Defluviicoccus vanus	1	CDGBEKEE_01230	CDS	258	1310429	1310686	+				hypothetical protein			---
Defluviicoccus vanus	1	CDGBEKEE_01231	CDS	636	1310714	1311349	-	pcm_3	2.1.1.77	COG2518	Protein-L-isoaspartate O-methyltransferase	K00573	E2.1.1.77; protein-L-isoaspartate(D-aspartate) O-methyltransferase [EC:2.1.1.77]	---
Defluviicoccus vanus	1	CDGBEKEE_01232	CDS	2052	1311346	1313397	-	serS	6.1.1.11	COG0172	Serine--tRNA ligase	K01875	SARS; seryl-tRNA synthetase [EC:6.1.1.11]	---
Defluviicoccus vanus	1	CDGBEKEE_01233	CDS	870	1313499	1314368	-	tatC		COG0805	Sec-independent protein translocase protein TatC	K03118	tatC; sec-independent protein translocase protein TatC	---
Defluviicoccus vanus	1	CDGBEKEE_01234	CDS	459	1314490	1314948	-	tatB		COG1826	Sec-independent protein translocase protein TatB	K03117	tatB; sec-independent protein translocase protein TatB	---
Defluviicoccus vanus	1	CDGBEKEE_01235	CDS	252	1315009	1315260	-	tatA		COG1826	Sec-independent protein translocase protein TatA	K03116	tatA; sec-independent protein translocase protein TatA	---
Defluviicoccus vanus	1	CDGBEKEE_01236	CDS	666	1315345	1316010	-	scpB_2		COG1386	Segregation and condensation protein B	K06024	scpB; segregation and condensation protein B	---
Defluviicoccus vanus	1	CDGBEKEE_01237	CDS	849	1315988	1316836	-	scpA_1		COG1354	Segregation and condensation protein A	K05896	scpA; segregation and condensation protein A	---
Defluviicoccus vanus	1	CDGBEKEE_01238	CDS	684	1316833	1317516	-				hypothetical protein			---
Defluviicoccus vanus	1	CDGBEKEE_01239	CDS	1044	1317513	1318556	-	nagZ	3.2.1.52	COG1472	Beta-hexosaminidase	K01207	nagZ; beta-N-acetylhexosaminidase [EC:3.2.1.52]	---
Defluviicoccus vanus	1	CDGBEKEE_01240	CDS	1020	1318553	1319572	-				hypothetical protein			---
Defluviicoccus vanus	1	CDGBEKEE_01241	CDS	1779	1319572	1321350	-	argS	6.1.1.19		Arginine--tRNA ligase	K01887	RARS; arginyl-tRNA synthetase [EC:6.1.1.19]	---
Defluviicoccus vanus	1	CDGBEKEE_01242	CDS	1194	1321347	1322540	-	dgt		COG0232	Deoxyguanosinetriphosphate triphosphohydrolase-like protein	K01129	dgt; dGTPase [EC:3.1.5.1]	---
Defluviicoccus vanus	1	CDGBEKEE_01243	CDS	264	1322792	1323055	+	erpA		COG0316	Iron-sulfur cluster insertion protein ErpA	K15724	erpA; iron-sulfur cluster insertion protein	---
Defluviicoccus vanus	1	CDGBEKEE_01244	CDS	234	1323103	1323336	+				hypothetical protein			---
Defluviicoccus vanus	1	CDGBEKEE_01245	CDS	771	1323415	1324185	+	xthA	3.1.11.2	COG0708	Exodeoxyribonuclease III	K01142	E3.1.11.2; exodeoxyribonuclease III [EC:3.1.11.2]	---
Defluviicoccus vanus	1	CDGBEKEE_01246	CDS	441	1324182	1324622	+				hypothetical protein			---
Defluviicoccus vanus	1	CDGBEKEE_01247	CDS	564	1324662	1325225	-	pipB2_1		COG1357	Secreted effector protein PipB2			---
Defluviicoccus vanus	1	CDGBEKEE_01248	CDS	204	1325903	1326106	-				hypothetical protein			---
Defluviicoccus vanus	1	CDGBEKEE_01249	CDS	900	1326144	1327043	+			COG2885	Outer membrane protein	K03286	TC.OOP; OmpA-OmpF porin, OOP family	---
Defluviicoccus vanus	1	CDGBEKEE_01250	CDS	534	1327388	1327921	+				hypothetical protein			---
Defluviicoccus vanus	1	CDGBEKEE_01251	CDS	831	1328200	1329030	+			COG0834	putative amino-acid ABC transporter-binding protein	K02030	ABC.PA.S; polar amino acid transport system substrate-binding protein	---
Defluviicoccus vanus	1	CDGBEKEE_01252	CDS	885	1329205	1330089	+	gltI		COG0834	Glutamate/aspartate import solute-binding protein	K10001	gltI; glutamate/aspartate transport system substrate-binding protein	---
Defluviicoccus vanus	1	CDGBEKEE_01253	CDS	1737	1330170	1331906	-	ilvD	4.2.1.9	COG0129	Dihydroxy-acid dehydratase	K01687	ilvD; dihydroxy-acid dehydratase [EC:4.2.1.9]	M00019|M00570
Defluviicoccus vanus	1	CDGBEKEE_01254	CDS	1056	1331896	1332951	-				hypothetical protein			---
Defluviicoccus vanus	1	CDGBEKEE_01255	CDS	543	1333122	1333664	+				hypothetical protein			---
Defluviicoccus vanus	1	CDGBEKEE_01256	CDS	657	1333661	1334317	+				hypothetical protein			---
Defluviicoccus vanus	1	CDGBEKEE_01257	CDS	1134	1334730	1335863	-	vgb	4.2.99.-		Virginiamycin B lyase			---
Defluviicoccus vanus	1	CDGBEKEE_01258	CDS	1785	1335962	1337746	-	groS1		COG0234	10 kDa chaperonin 1			---
Defluviicoccus vanus	1	CDGBEKEE_01259	CDS	798	1337815	1338612	-	fabG_4	1.1.1.100		3-oxoacyl-[acyl-carrier-protein] reductase FabG			---
Defluviicoccus vanus	1	CDGBEKEE_01260	CDS	378	1338825	1339202	+				hypothetical protein			---
Defluviicoccus vanus	1	CDGBEKEE_01261	CDS	1083	1339248	1340330	-				hypothetical protein	K03630	radC; DNA repair protein RadC	---
Defluviicoccus vanus	1	CDGBEKEE_01262	CDS	504	1340308	1340811	-				hypothetical protein			---
Defluviicoccus vanus	1	CDGBEKEE_01263	CDS	105	1341003	1341107	-				hypothetical protein			---
Defluviicoccus vanus	1	CDGBEKEE_01264	CDS	2652	1341170	1343821	-	valS	6.1.1.9	COG0525	Valine--tRNA ligase	K01873	VARS; valyl-tRNA synthetase [EC:6.1.1.9]	---
Defluviicoccus vanus	1	CDGBEKEE_01265	CDS	621	1343902	1344522	-				hypothetical protein	K09991	uncharacterized protein	---
Defluviicoccus vanus	1	CDGBEKEE_01266	CDS	1488	1344577	1346064	-	bepC_1			Outer membrane efflux protein BepC	K12340	tolC; outer membrane protein	---
Defluviicoccus vanus	1	CDGBEKEE_01267	CDS	723	1346161	1346883	-	pcm_4	2.1.1.77	COG2518	Protein-L-isoaspartate O-methyltransferase	K00573	E2.1.1.77; protein-L-isoaspartate(D-aspartate) O-methyltransferase [EC:2.1.1.77]	---
Defluviicoccus vanus	1	CDGBEKEE_01270	CDS	882	1347875	1348756	+				hypothetical protein	K07274	mipA; MipA family protein	---
Defluviicoccus vanus	1	CDGBEKEE_01271	CDS	903	1348834	1349736	-				hypothetical protein			---
Defluviicoccus vanus	1	CDGBEKEE_01272	CDS	1734	1350287	1352020	+	atsA_1	3.1.6.1	COG3119	Arylsulfatase	K01130	E3.1.6.1; arylsulfatase [EC:3.1.6.1]	---
Defluviicoccus vanus	1	CDGBEKEE_01273	CDS	222	1352095	1352316	+				hypothetical protein			---
Defluviicoccus vanus	1	CDGBEKEE_01274	CDS	1011	1352529	1353539	-				hypothetical protein	K07486	transposase	---
Defluviicoccus vanus	1	CDGBEKEE_01275	CDS	198	1353630	1353827	-				hypothetical protein			---
Defluviicoccus vanus	1	CDGBEKEE_01276	CDS	1293	1354117	1355409	-	dinB_1	2.7.7.7	COG0389	DNA polymerase IV	K02346	dinB; DNA polymerase IV [EC:2.7.7.7]	---
Defluviicoccus vanus	1	CDGBEKEE_01277	CDS	1314	1355727	1357040	+	bepC_2			Outer membrane efflux protein BepC	K12543	lapE; outer membrane protein, adhesin transport system	---
Defluviicoccus vanus	1	CDGBEKEE_01278	CDS	414	1357098	1357511	-	msrB_1	1.8.4.12	COG0229	Peptide methionine sulfoxide reductase MsrB	K07305	msrB; peptide-methionine (R)-S-oxide reductase [EC:1.8.4.12]	---
Defluviicoccus vanus	1	CDGBEKEE_01279	CDS	261	1357806	1358066	-	rpoZ	2.7.7.6		DNA-directed RNA polymerase subunit omega	K03060	rpoZ; DNA-directed RNA polymerase subunit omega [EC:2.7.7.6]	---
Defluviicoccus vanus	1	CDGBEKEE_01280	CDS	1947	1358470	1360416	+	cya_5			Bifunctional hemolysin/adenylate cyclase			---
Defluviicoccus vanus	1	CDGBEKEE_01281	CDS	657	1360520	1361176	-				hypothetical protein			---
Defluviicoccus vanus	1	CDGBEKEE_01282	CDS	147	1361263	1361409	+				hypothetical protein			---
Defluviicoccus vanus	1	CDGBEKEE_01283	CDS	504	1361421	1361924	+	msrB_2	1.8.4.12		Peptide methionine sulfoxide reductase MsrB	K07305	msrB; peptide-methionine (R)-S-oxide reductase [EC:1.8.4.12]	---
Defluviicoccus vanus	1	CDGBEKEE_01284	CDS	462	1362144	1362605	+	msrA_1	1.8.4.11	COG0225	Peptide methionine sulfoxide reductase MsrA	K07304	msrA; peptide-methionine (S)-S-oxide reductase [EC:1.8.4.11]	---
Defluviicoccus vanus	1	CDGBEKEE_01285	CDS	1023	1363038	1364060	-	adh	1.1.1.1		Alcohol dehydrogenase			---
Defluviicoccus vanus	1	CDGBEKEE_01286	CDS	993	1364104	1365096	-	lacC_1	2.7.1.144	COG1105	Tagatose-6-phosphate kinase	K00917	lacC; tagatose 6-phosphate kinase [EC:2.7.1.144]	---
Defluviicoccus vanus	1	CDGBEKEE_01287	CDS	825	1365180	1366004	+	sdhL	1.1.1.25	COG0169	Shikimate dehydrogenase-like protein	K00014	aroE; shikimate dehydrogenase [EC:1.1.1.25]	M00022
Defluviicoccus vanus	1	CDGBEKEE_01288	CDS	468	1366063	1366530	+				hypothetical protein			---
Defluviicoccus vanus	1	CDGBEKEE_01289	CDS	798	1366562	1367359	+				hypothetical protein			---
Defluviicoccus vanus	1	CDGBEKEE_01290	CDS	1155	1367346	1368500	-	cefD	5.1.1.17	COG0520	Isopenicillin N epimerase			---
Defluviicoccus vanus	1	CDGBEKEE_01291	CDS	1167	1368617	1369783	+				hypothetical protein	K09919	uncharacterized protein	---
Defluviicoccus vanus	1	CDGBEKEE_01292	CDS	1098	1369826	1370923	-	uctC_2	2.8.3.19		Acetyl-CoA:oxalate CoA-transferase	K01796	E5.1.99.4; alpha-methylacyl-CoA racemase [EC:5.1.99.4]	M00104
Defluviicoccus vanus	1	CDGBEKEE_01293	CDS	2316	1371172	1373487	-	clpA		COG0542	ATP-dependent Clp protease ATP-binding subunit ClpA	K03694	clpA; ATP-dependent Clp protease ATP-binding subunit ClpA	---
Defluviicoccus vanus	1	CDGBEKEE_01294	CDS	339	1373499	1373837	-	clpS		COG2127	ATP-dependent Clp protease adapter protein ClpS	K06891	clpS; ATP-dependent Clp protease adaptor protein ClpS	---
Defluviicoccus vanus	1	CDGBEKEE_01295	CDS	456	1374035	1374490	-				hypothetical protein			---
Defluviicoccus vanus	1	CDGBEKEE_01296	CDS	1167	1374838	1376004	-	hipO	3.5.1.32	COG1473	Hippurate hydrolase			---
Defluviicoccus vanus	1	CDGBEKEE_01297	CDS	1362	1376020	1377381	+	cyaA_3	4.6.1.1	COG2114	Adenylate cyclase 1	K01768	E4.6.1.1; adenylate cyclase [EC:4.6.1.1]	---
Defluviicoccus vanus	1	CDGBEKEE_01298	CDS	696	1377402	1378097	-				hypothetical protein			---
Defluviicoccus vanus	1	CDGBEKEE_01299	CDS	1638	1378541	1380178	+	sfrB	1.-.-.-	COG0493	NADPH-Fe(3+) oxidoreductase subunit beta			---
Defluviicoccus vanus	1	CDGBEKEE_01300	CDS	3555	1380299	1383853	+	nifJ	1.2.7.-	COG0674	Pyruvate-flavodoxin oxidoreductase	K03737	por; pyruvate-ferredoxin/flavodoxin oxidoreductase [EC:1.2.7.1 1.2.7.-]	M00173|M00307
Defluviicoccus vanus	1	CDGBEKEE_01301	CDS	1008	1383984	1384991	+	preA	1.3.1.1	COG0167	NAD-dependent dihydropyrimidine dehydrogenase subunit PreA	K00226	pyrD; dihydroorotate dehydrogenase (fumarate) [EC:1.3.98.1]	M00051
Defluviicoccus vanus	1	CDGBEKEE_01302	CDS	456	1385107	1385562	-				hypothetical protein			---
Defluviicoccus vanus	1	CDGBEKEE_01303	CDS	225	1385924	1386148	-	ssaN	3.6.3.14	COG1157	putative secretion system apparatus ATP synthase SsaN			---
Defluviicoccus vanus	1	CDGBEKEE_01304	CDS	702	1386374	1387075	+	ctrA			Cell cycle response regulator CtrA	K13584	ctrA; two-component system, cell cycle response regulator CtrA	---
Defluviicoccus vanus	1	CDGBEKEE_01305	CDS	261	1387323	1387583	+	ureA1	3.5.1.5		Urease subunit gamma 1	K01430	ureA; urease subunit gamma [EC:3.5.1.5]	---
Defluviicoccus vanus	1	CDGBEKEE_01306	CDS	2028	1387595	1389622	+	ureC1	3.5.1.5		Urease subunit alpha 1	K01428	ureC; urease subunit alpha [EC:3.5.1.5]	---
Defluviicoccus vanus	1	CDGBEKEE_01308	CDS	483	1389642	1390124	+	ureE1			Urease accessory protein UreE 1	K03187	ureE; urease accessory protein	---
Defluviicoccus vanus	1	CDGBEKEE_01309	CDS	1353	1390069	1391421	+	ureG		COG0378	Urease accessory protein UreG	K03189	ureG; urease accessory protein	---
Defluviicoccus vanus	1	CDGBEKEE_01310	CDS	828	1391459	1392286	-				hypothetical protein			---
Defluviicoccus vanus	1	CDGBEKEE_01311	CDS	582	1392821	1393402	-	mrdB_1	2.4.1.129	COG0772	Peptidoglycan glycosyltransferase MrdB	K05837	rodA; rod shape determining protein RodA	---
Defluviicoccus vanus	1	CDGBEKEE_01312	CDS	594	1393381	1393974	-	mrdB_2	2.4.1.129	COG0772	Peptidoglycan glycosyltransferase MrdB	K05837	rodA; rod shape determining protein RodA	---
Defluviicoccus vanus	1	CDGBEKEE_01313	CDS	1011	1393971	1394981	-	mrdA_1	3.4.16.4	COG0768	Peptidoglycan D,D-transpeptidase MrdA	K05515	mrdA; penicillin-binding protein 2 [EC:3.4.16.4]	---
Defluviicoccus vanus	1	CDGBEKEE_01314	CDS	876	1394978	1395853	-	mrdA_2	3.4.16.4	COG0768	Peptidoglycan D,D-transpeptidase MrdA	K05515	mrdA; penicillin-binding protein 2 [EC:3.4.16.4]	---
Defluviicoccus vanus	1	CDGBEKEE_01315	CDS	516	1395855	1396370	-				hypothetical protein	K03571	mreD; rod shape-determining protein MreD	---
Defluviicoccus vanus	1	CDGBEKEE_01316	CDS	885	1396367	1397251	-	mreC			Cell shape-determining protein MreC	K03570	mreC; rod shape-determining protein MreC	---
Defluviicoccus vanus	1	CDGBEKEE_01317	CDS	1041	1397390	1398430	-	mreB		COG1077	Rod shape-determining protein MreB	K03569	mreB; rod shape-determining protein MreB and related proteins	---
Defluviicoccus vanus	1	CDGBEKEE_01318	CDS	1551	1398558	1400108	-	leuA_1	2.3.3.13	COG0119	2-isopropylmalate synthase	K01649	leuA; 2-isopropylmalate synthase [EC:2.3.3.13]	M00432
Defluviicoccus vanus	1	CDGBEKEE_01319	CDS	1236	1400728	1401963	-	serA_1	1.1.1.95	COG0111	D-3-phosphoglycerate dehydrogenase	K00058	serA; D-3-phosphoglycerate dehydrogenase / 2-oxoglutarate reductase [EC:1.1.1.95 1.1.1.399]	M00020
Defluviicoccus vanus	1	CDGBEKEE_01320	CDS	189	1402146	1402334	-				hypothetical protein			---
Defluviicoccus vanus	1	CDGBEKEE_01321	CDS	507	1403586	1404092	+				hypothetical protein			---
Defluviicoccus vanus	1	CDGBEKEE_01322	CDS	1113	1404127	1405239	-	dcd	3.5.4.13	COG0717	dCTP deaminase	K01494	dcd; dCTP deaminase [EC:3.5.4.13]	M00053
Defluviicoccus vanus	1	CDGBEKEE_01323	CDS	840	1405448	1406287	+	panB	2.1.2.11	COG0413	3-methyl-2-oxobutanoate hydroxymethyltransferase	K00606	panB; 3-methyl-2-oxobutanoate hydroxymethyltransferase [EC:2.1.2.11]	M00119
Defluviicoccus vanus	1	CDGBEKEE_01324	CDS	750	1406405	1407154	+	panC	6.3.2.1		Pantothenate synthetase	K01918	panC; pantoate--beta-alanine ligase [EC:6.3.2.1]	---
Defluviicoccus vanus	1	CDGBEKEE_01325	CDS	627	1407242	1407868	-				hypothetical protein			---
Defluviicoccus vanus	1	CDGBEKEE_01326	CDS	1722	1407965	1409686	-	mscM		COG3264	Miniconductance mechanosensitive channel MscM			---
Defluviicoccus vanus	1	CDGBEKEE_01327	CDS	1038	1409803	1410840	-				hypothetical protein			---
Defluviicoccus vanus	1	CDGBEKEE_01328	CDS	2262	1410949	1413210	-				hypothetical protein			---
Defluviicoccus vanus	1	CDGBEKEE_01329	CDS	435	1413425	1413859	-				hypothetical protein	K07735	algH; putative transcriptional regulator	---
Defluviicoccus vanus	1	CDGBEKEE_01330	CDS	204	1414124	1414327	-				hypothetical protein			---
Defluviicoccus vanus	1	CDGBEKEE_01331	CDS	1002	1414336	1415337	-				hypothetical protein			---
Defluviicoccus vanus	1	CDGBEKEE_01332	CDS	894	1415385	1416278	+	eamA_1		COG0697	putative amino-acid metabolite efflux pump			---
Defluviicoccus vanus	1	CDGBEKEE_01333	CDS	567	1416295	1416861	+	chaC_1	4.3.2.-	COG3703	Glutathione-specific gamma-glutamylcyclotransferase	K07232	CHAC; glutathione-specific gamma-glutamylcyclotransferase [EC:4.3.2.7]	---
Defluviicoccus vanus	1	CDGBEKEE_01334	CDS	147	1417093	1417239	+				hypothetical protein			---
Defluviicoccus vanus	1	CDGBEKEE_01335	CDS	996	1417932	1418927	+	rpfC_1	2.7.13.3	COG0642	Sensory/regulatory protein RpfC	K10715	rpfC; two-component system, sensor histidine kinase RpfC [EC:2.7.13.3]	---
Defluviicoccus vanus	1	CDGBEKEE_01336	CDS	1380	1419084	1420463	+	rpfC_2	2.7.13.3	COG0642	Sensory/regulatory protein RpfC			---
Defluviicoccus vanus	1	CDGBEKEE_01337	CDS	1014	1420871	1421884	-	dpgD_1	4.2.1.17		Enoyl-CoA-hydratase	K13816	rpfF; DSF synthase	---
Defluviicoccus vanus	1	CDGBEKEE_01338	CDS	2538	1422349	1424886	+			COG2200	putative signaling protein			---
Defluviicoccus vanus	1	CDGBEKEE_01339	CDS	732	1425123	1425854	+				hypothetical protein			---
Defluviicoccus vanus	1	CDGBEKEE_01340	CDS	249	1425851	1426099	-				hypothetical protein			---
Defluviicoccus vanus	1	CDGBEKEE_01342	CDS	180	1426799	1426978	-				hypothetical protein	K06938	uncharacterized protein	---
Defluviicoccus vanus	1	CDGBEKEE_01343	CDS	2691	1427322	1430012	+	pat_1	2.3.1.-	COG0454	Protein lysine acetyltransferase Pat	K09181	yfiQ; acetyltransferase	---
Defluviicoccus vanus	1	CDGBEKEE_01344	CDS	1866	1430307	1432172	+	hlyB		COG2274	Alpha-hemolysin translocation ATP-binding protein HlyB			---
Defluviicoccus vanus	1	CDGBEKEE_01345	CDS	1302	1432169	1433470	+	hlyD			Hemolysin secretion protein D, plasmid	K12542	lapC; membrane fusion protein, adhesin transport system	---
Defluviicoccus vanus	1	CDGBEKEE_01346	CDS	165	1434235	1434399	+				hypothetical protein			---
Defluviicoccus vanus	1	CDGBEKEE_01347	CDS	345	1434383	1434727	+				hypothetical protein			---
Defluviicoccus vanus	1	CDGBEKEE_01348	CDS	660	1434874	1435533	+	tetR			Tetracycline repressor protein class A from transposon 1721			---
Defluviicoccus vanus	1	CDGBEKEE_01349	CDS	267	1435606	1435872	-				hypothetical protein			---
Defluviicoccus vanus	1	CDGBEKEE_01350	CDS	1536	1435945	1437480	+	tauR		COG1167	HTH-type transcriptional regulator TauR			---
Defluviicoccus vanus	1	CDGBEKEE_01351	CDS	1593	1437495	1439087	-	bclA	6.2.1.25		Benzoate--CoA ligase			---
Defluviicoccus vanus	1	CDGBEKEE_01352	CDS	930	1439084	1440013	-			COG0596	putative protein			---
Defluviicoccus vanus	1	CDGBEKEE_01353	CDS	627	1440144	1440770	+				hypothetical protein	K07020	uncharacterized protein	---
Defluviicoccus vanus	1	CDGBEKEE_01354	CDS	1401	1440831	1442231	+	fumC	4.2.1.2	COG0114	Fumarate hydratase class II	K01679	E4.2.1.2B; fumarate hydratase, class II [EC:4.2.1.2]	M00009|M00011|M00173|M00376
Defluviicoccus vanus	1	CDGBEKEE_01355	CDS	633	1442228	1442860	+	leuE		COG1280	Leucine efflux protein			---
Defluviicoccus vanus	1	CDGBEKEE_01356	CDS	240	1442971	1443210	-				hypothetical protein			---
Defluviicoccus vanus	1	CDGBEKEE_01357	CDS	297	1443637	1443933	+				hypothetical protein			---
Defluviicoccus vanus	1	CDGBEKEE_01358	CDS	126	1444247	1444372	-	rpmJ		COG0257	50S ribosomal protein L36	K02919	RP-L36; large subunit ribosomal protein L36	---
Defluviicoccus vanus	1	CDGBEKEE_01359	CDS	1014	1444562	1445575	+	glsA1	3.5.1.2	COG2066	Glutaminase 1	K01425	glsA; glutaminase [EC:3.5.1.2]	---
Defluviicoccus vanus	1	CDGBEKEE_01360	CDS	924	1445615	1446538	-				hypothetical protein			---
Defluviicoccus vanus	1	CDGBEKEE_01361	CDS	1464	1446681	1448144	-	gatA	6.3.5.7	COG0154	Glutamyl-tRNA(Gln) amidotransferase subunit A	K02433	gatA; aspartyl-tRNA(Asn)/glutamyl-tRNA(Gln) amidotransferase subunit A [EC:6.3.5.6 6.3.5.7]	---
Defluviicoccus vanus	1	CDGBEKEE_01362	CDS	288	1448179	1448466	-	gatC	6.3.5.-	COG0721	Glutamyl-tRNA(Gln) amidotransferase subunit C	K02435	gatC; aspartyl-tRNA(Asn)/glutamyl-tRNA(Gln) amidotransferase subunit C [EC:6.3.5.6 6.3.5.7]	---
Defluviicoccus vanus	1	CDGBEKEE_01363	CDS	672	1448625	1449296	-				hypothetical protein			---
Defluviicoccus vanus	1	CDGBEKEE_01364	CDS	177	1449308	1449484	-				hypothetical protein			---
Defluviicoccus vanus	1	CDGBEKEE_01365	CDS	489	1449871	1450359	+	yrrK	3.1.-.-	COG0816	Putative pre-16S rRNA nuclease	K07447	ruvX; putative holliday junction resolvase [EC:3.1.-.-]	---
Defluviicoccus vanus	1	CDGBEKEE_01366	CDS	999	1450398	1451396	-	qorA	1.6.5.5	COG0604	Quinone oxidoreductase 1	K00344	qor; NADPH:quinone reductase [EC:1.6.5.5]	---
Defluviicoccus vanus	1	CDGBEKEE_01367	CDS	1383	1451759	1453141	+	pigE	2.6.1.-		Aminotransferase PigE	K00819	rocD; ornithine--oxo-acid transaminase [EC:2.6.1.13]	---
Defluviicoccus vanus	1	CDGBEKEE_01368	CDS	2079	1453431	1455509	+	pbpF		COG0744	Penicillin-binding protein 1F	K05366	mrcA; penicillin-binding protein 1A [EC:2.4.1.129 3.4.16.4]	---
Defluviicoccus vanus	1	CDGBEKEE_01369	CDS	639	1455642	1456280	+	lemA		COG1704	Protein LemA	K03744	lemA; LemA protein	---
Defluviicoccus vanus	1	CDGBEKEE_01370	CDS	846	1456292	1457137	+				hypothetical protein	K06872	uncharacterized protein	---
Defluviicoccus vanus	1	CDGBEKEE_01371	CDS	627	1457144	1457770	+				hypothetical protein	K08988	putative membrane protein	---
Defluviicoccus vanus	1	CDGBEKEE_01372	CDS	333	1457946	1458278	-	rlpA_3	4.2.2.-	COG0797	Endolytic peptidoglycan transglycosylase RlpA	K03642	rlpA; rare lipoprotein A	---
Defluviicoccus vanus	1	CDGBEKEE_01373	CDS	1458	1458951	1460408	-				hypothetical protein	K07221	oprO_P; phosphate-selective porin OprO and OprP	---
Defluviicoccus vanus	1	CDGBEKEE_01374	CDS	855	1460829	1461683	+	ribN			Riboflavin transporter			---
Defluviicoccus vanus	1	CDGBEKEE_01375	CDS	387	1461781	1462167	-				hypothetical protein			---
Defluviicoccus vanus	1	CDGBEKEE_01376	CDS	723	1462483	1463205	+	phaB	1.1.1.36		Acetoacetyl-CoA reductase	K00023	phbB; acetoacetyl-CoA reductase [EC:1.1.1.36]	M00373
Defluviicoccus vanus	1	CDGBEKEE_01377	CDS	312	1463266	1463577	-	phhB	4.2.1.96	COG2154	Putative pterin-4-alpha-carbinolamine dehydratase	K01724	PCBD; 4a-hydroxytetrahydrobiopterin dehydratase [EC:4.2.1.96]	---
Defluviicoccus vanus	1	CDGBEKEE_01378	CDS	399	1463689	1464087	+				hypothetical protein			---
Defluviicoccus vanus	1	CDGBEKEE_01379	CDS	762	1464115	1464876	+				hypothetical protein			---
Defluviicoccus vanus	1	CDGBEKEE_01380	CDS	240	1465338	1465577	-				hypothetical protein			---
Defluviicoccus vanus	1	CDGBEKEE_01382	CDS	315	1466434	1466748	+				hypothetical protein	K02221	yggT; YggT family protein	---
Defluviicoccus vanus	1	CDGBEKEE_01383	CDS	1119	1466902	1468020	+	folD		COG0190	Bifunctional protein FolD protein	K01491	folD; methylenetetrahydrofolate dehydrogenase (NADP+) / methenyltetrahydrofolate cyclohydrolase [EC:1.5.1.5 3.5.4.9]	M00140|M00377
Defluviicoccus vanus	1	CDGBEKEE_01384	CDS	99	1468179	1468277	+				hypothetical protein			---
Defluviicoccus vanus	1	CDGBEKEE_01385	CDS	165	1468438	1468602	+				hypothetical protein	K04758	feoA; ferrous iron transport protein A	---
Defluviicoccus vanus	1	CDGBEKEE_01386	CDS	2328	1468675	1471002	+	feoB		COG0370	Fe(2+) transporter FeoB	K04759	feoB; ferrous iron transport protein B	---
Defluviicoccus vanus	1	CDGBEKEE_01387	CDS	219	1471020	1471238	+				hypothetical protein	K10123	feoC; putative ferrous iron transport protein C	---
Defluviicoccus vanus	1	CDGBEKEE_01388	CDS	1806	1471295	1473100	+	lepA	3.6.5.-	COG0481	Elongation factor 4	K03596	lepA; GTP-binding protein LepA	---
Defluviicoccus vanus	1	CDGBEKEE_01389	CDS	789	1473081	1473869	-	cmk_2	2.7.4.25		Cytidylate kinase			---
Defluviicoccus vanus	1	CDGBEKEE_01391	CDS	1533	1475001	1476533	-				hypothetical protein	K19132	csb2; CRISPR-associated protein Csb2	---
Defluviicoccus vanus	1	CDGBEKEE_01392	CDS	954	1476539	1477492	-				hypothetical protein	K19131	csb1; CRISPR-associated protein Csb1	---
Defluviicoccus vanus	1	CDGBEKEE_01393	CDS	2193	1477489	1479681	-				hypothetical protein	K19136	csx17; CRISPR-associated protein Csx17	---
Defluviicoccus vanus	1	CDGBEKEE_01394	CDS	2496	1479668	1482163	-	ygcB	3.1.-.-	COG1203	CRISPR-associated endonuclease/helicase Cas3	K07012	cas3; CRISPR-associated endonuclease/helicase Cas3 [EC:3.1.-.- 3.6.4.-]	---
Defluviicoccus vanus	1	CDGBEKEE_01395	CDS	1707	1482521	1484227	+	cas4-cas1	3.1.-.-	COG1518	CRISPR-associated exonuclease Cas4/endonuclease Cas1 fusion	K15342	cas1; CRISP-associated protein Cas1	---
Defluviicoccus vanus	1	CDGBEKEE_01396	CDS	297	1484299	1484595	+	cas2	3.1.-.-		CRISPR-associated endoribonuclease Cas2	K09951	cas2; CRISPR-associated protein Cas2	---
Defluviicoccus vanus	1	CDGBEKEE_01426	CDS	756	1487022	1487777	+				hypothetical protein	K07484	transposase	---
Defluviicoccus vanus	1	CDGBEKEE_01427	CDS	1458	1488003	1489460	+				hypothetical protein	K07484	transposase	---
Defluviicoccus vanus	1	CDGBEKEE_01441	CDS	318	1490820	1491137	+				hypothetical protein	K07483	transposase	---
Defluviicoccus vanus	1	CDGBEKEE_01442	CDS	354	1491134	1491487	+				hypothetical protein	K07484	transposase	---
Defluviicoccus vanus	1	CDGBEKEE_01443	CDS	1611	1491560	1493170	+				hypothetical protein	K07484	transposase	---
Defluviicoccus vanus	1	CDGBEKEE_01444	CDS	1206	1493401	1494606	+				hypothetical protein	K07061	cmr1; CRISPR-associated protein Cmr1	---
Defluviicoccus vanus	1	CDGBEKEE_01445	CDS	717	1494603	1495319	+				hypothetical protein	K19076	cmr2; CRISPR-associated protein Cmr2	---
Defluviicoccus vanus	1	CDGBEKEE_01446	CDS	879	1495405	1496283	-				Insertion sequence IS5376 putative ATP-binding protein			---
Defluviicoccus vanus	1	CDGBEKEE_01447	CDS	1143	1496280	1497422	-				hypothetical protein			---
Defluviicoccus vanus	1	CDGBEKEE_01448	CDS	414	1497362	1497775	-				hypothetical protein			---
Defluviicoccus vanus	1	CDGBEKEE_01449	CDS	405	1497941	1498345	-				hypothetical protein	K07483	transposase	---
Defluviicoccus vanus	1	CDGBEKEE_01450	CDS	429	1498451	1498879	-				hypothetical protein			---
Defluviicoccus vanus	1	CDGBEKEE_01451	CDS	1320	1498876	1500195	-	hin_2		COG1961	DNA-invertase hin	K06400	spoIVCA; site-specific DNA recombinase	---
Defluviicoccus vanus	1	CDGBEKEE_01452	CDS	447	1500192	1500638	-				hypothetical protein			---
Defluviicoccus vanus	1	CDGBEKEE_01453	CDS	177	1500663	1500839	-				hypothetical protein			---
Defluviicoccus vanus	1	CDGBEKEE_01454	CDS	486	1501167	1501652	+				hypothetical protein			---
Defluviicoccus vanus	1	CDGBEKEE_01455	CDS	1182	1501733	1502914	+				hypothetical protein			---
Defluviicoccus vanus	1	CDGBEKEE_01456	CDS	1122	1502877	1503998	+				hypothetical protein			---
Defluviicoccus vanus	1	CDGBEKEE_01457	CDS	210	1504114	1504323	+				hypothetical protein			---
Defluviicoccus vanus	1	CDGBEKEE_01458	CDS	774	1504420	1505193	+				hypothetical protein			---
Defluviicoccus vanus	1	CDGBEKEE_01459	CDS	294	1505193	1505486	+				hypothetical protein			---
Defluviicoccus vanus	1	CDGBEKEE_01460	CDS	144	1505489	1505632	+				hypothetical protein			---
Defluviicoccus vanus	1	CDGBEKEE_01461	CDS	972	1505634	1506605	+				hypothetical protein			---
Defluviicoccus vanus	1	CDGBEKEE_01462	CDS	1164	1506598	1507761	+				hypothetical protein			---
Defluviicoccus vanus	1	CDGBEKEE_01463	CDS	258	1507943	1508200	+				hypothetical protein			---
Defluviicoccus vanus	1	CDGBEKEE_01464	CDS	492	1508204	1508695	+				hypothetical protein			---
Defluviicoccus vanus	1	CDGBEKEE_01465	CDS	1392	1509144	1510535	+	yhdJ	2.1.1.72	COG0863	DNA adenine methyltransferase YhdJ			---
Defluviicoccus vanus	1	CDGBEKEE_01466	CDS	249	1510573	1510821	+				hypothetical protein			---
Defluviicoccus vanus	1	CDGBEKEE_01467	CDS	228	1510827	1511054	-				hypothetical protein			---
Defluviicoccus vanus	1	CDGBEKEE_01468	CDS	825	1511066	1511890	-				hypothetical protein			---
Defluviicoccus vanus	1	CDGBEKEE_01469	CDS	366	1511992	1512357	-				hypothetical protein			---
Defluviicoccus vanus	1	CDGBEKEE_01470	CDS	570	1512474	1513043	+				hypothetical protein			---
Defluviicoccus vanus	1	CDGBEKEE_01471	CDS	216	1513175	1513390	-	secE2		COG3360	Calcium dodecin	K09165	dodecin	---
Defluviicoccus vanus	1	CDGBEKEE_01472	CDS	1983	1513620	1515602	+				hypothetical protein			---
Defluviicoccus vanus	1	CDGBEKEE_01473	CDS	213	1515606	1515818	+				hypothetical protein			---
Defluviicoccus vanus	1	CDGBEKEE_01474	CDS	1479	1515818	1517296	+				hypothetical protein			---
Defluviicoccus vanus	1	CDGBEKEE_01475	CDS	1344	1517304	1518647	+	sppA_2	3.4.21.-	COG0616	Putative signal peptide peptidase SppA	K21511	GPC; capsid assembly protease [EC:3.4.21.-]	---
Defluviicoccus vanus	1	CDGBEKEE_01476	CDS	390	1518661	1519050	+				hypothetical protein			---
Defluviicoccus vanus	1	CDGBEKEE_01477	CDS	1023	1519077	1520099	+				hypothetical protein			---
Defluviicoccus vanus	1	CDGBEKEE_01478	CDS	324	1520167	1520490	+				hypothetical protein			---
Defluviicoccus vanus	1	CDGBEKEE_01479	CDS	525	1520498	1521022	+				hypothetical protein			---
Defluviicoccus vanus	1	CDGBEKEE_01480	CDS	168	1521111	1521278	+				hypothetical protein			---
Defluviicoccus vanus	1	CDGBEKEE_01481	CDS	366	1521282	1521647	+				hypothetical protein			---
Defluviicoccus vanus	1	CDGBEKEE_01482	CDS	456	1521717	1522172	+				hypothetical protein			---
Defluviicoccus vanus	1	CDGBEKEE_01483	CDS	861	1522212	1523072	+				hypothetical protein			---
Defluviicoccus vanus	1	CDGBEKEE_01484	CDS	1194	1523097	1524290	+				hypothetical protein	K07493	putative transposase	---
Defluviicoccus vanus	1	CDGBEKEE_01485	CDS	147	1524223	1524369	-				hypothetical protein			---
Defluviicoccus vanus	1	CDGBEKEE_01486	CDS	2856	1525294	1528149	+	apr	3.4.21.62		Subtilisin DY	K14645	serine protease [EC:3.4.21.-]	---
Defluviicoccus vanus	1	CDGBEKEE_01487	CDS	1599	1528336	1529934	+				hypothetical protein			---
Defluviicoccus vanus	1	CDGBEKEE_01488	CDS	1926	1530016	1531941	-	betA	1.1.99.1		Oxygen-dependent choline dehydrogenase	K00108	betA; choline dehydrogenase [EC:1.1.99.1]	M00555
Defluviicoccus vanus	1	CDGBEKEE_01489	CDS	2790	1531919	1534708	-				hypothetical protein			---
Defluviicoccus vanus	1	CDGBEKEE_01490	CDS	1479	1534734	1536212	-				hypothetical protein			---
Defluviicoccus vanus	1	CDGBEKEE_01491	CDS	441	1536209	1536649	-				hypothetical protein			---
Defluviicoccus vanus	1	CDGBEKEE_01492	CDS	1533	1536646	1538178	-				hypothetical protein			---
Defluviicoccus vanus	1	CDGBEKEE_01493	CDS	1398	1538212	1539609	-		1.-.-.-		NADH oxidase			---
Defluviicoccus vanus	1	CDGBEKEE_01494	CDS	465	1540293	1540757	-				hypothetical protein	K07493	putative transposase	---
Defluviicoccus vanus	1	CDGBEKEE_01495	CDS	1098	1540838	1541935	+				hypothetical protein			---
Defluviicoccus vanus	1	CDGBEKEE_01496	CDS	516	1541889	1542404	-				hypothetical protein	K07493	putative transposase	---
Defluviicoccus vanus	1	CDGBEKEE_01497	CDS	318	1542456	1542773	-				hypothetical protein	K07493	putative transposase	---
Defluviicoccus vanus	1	CDGBEKEE_01498	CDS	951	1542995	1543945	+				hypothetical protein			---
Defluviicoccus vanus	1	CDGBEKEE_01499	CDS	1086	1543909	1544994	-	ptsI_2	2.7.3.9	COG1080	Phosphoenolpyruvate-protein phosphotransferase	K08483	ptsI; phosphoenolpyruvate-protein phosphotransferase (PTS system enzyme I) [EC:2.7.3.9]	---
Defluviicoccus vanus	1	CDGBEKEE_01500	CDS	285	1544998	1545282	+				hypothetical protein			---
Defluviicoccus vanus	1	CDGBEKEE_01501	CDS	318	1545410	1545727	+				hypothetical protein	K07493	putative transposase	---
Defluviicoccus vanus	1	CDGBEKEE_01502	CDS	366	1545898	1546263	-				hypothetical protein			---
Defluviicoccus vanus	1	CDGBEKEE_01503	CDS	1137	1546232	1547368	-				hypothetical protein			---
Defluviicoccus vanus	1	CDGBEKEE_01504	CDS	1908	1547455	1549362	-	xerD_5		COG4974	Tyrosine recombinase XerD	K04763	xerD; integrase/recombinase XerD	---
Defluviicoccus vanus	1	CDGBEKEE_01505	CDS	1071	1549359	1550429	-	xerC_5		COG4974	Tyrosine recombinase XerC	K04763	xerD; integrase/recombinase XerD	---
Defluviicoccus vanus	1	CDGBEKEE_01506	CDS	387	1550497	1550883	-				hypothetical protein			---
Defluviicoccus vanus	1	CDGBEKEE_01507	CDS	348	1550901	1551248	-				hypothetical protein			---
Defluviicoccus vanus	1	CDGBEKEE_01508	CDS	1503	1551399	1552901	+				hypothetical protein			---
Defluviicoccus vanus	1	CDGBEKEE_01509	CDS	879	1552898	1553776	+				Insertion sequence IS5376 putative ATP-binding protein			---
Defluviicoccus vanus	1	CDGBEKEE_01510	CDS	510	1554201	1554710	+				hypothetical protein	K07493	putative transposase	---
Defluviicoccus vanus	1	CDGBEKEE_01511	CDS	231	1554707	1554937	+				hypothetical protein			---
Defluviicoccus vanus	1	CDGBEKEE_01512	CDS	1122	1555402	1556523	+				hypothetical protein			---
Defluviicoccus vanus	1	CDGBEKEE_01513	CDS	1428	1557307	1558734	+	aceE_1	1.2.4.1	COG2609	Pyruvate dehydrogenase E1 component	K00163	aceE; pyruvate dehydrogenase E1 component [EC:1.2.4.1]	M00307
Defluviicoccus vanus	1	CDGBEKEE_01514	CDS	1416	1558817	1560232	-				hypothetical protein			---
Defluviicoccus vanus	1	CDGBEKEE_01515	CDS	1005	1560318	1561322	+	aceE_2	1.2.4.1	COG2609	Pyruvate dehydrogenase E1 component	K00163	aceE; pyruvate dehydrogenase E1 component [EC:1.2.4.1]	M00307
Defluviicoccus vanus	1	CDGBEKEE_01516	CDS	879	1561492	1562370	-				Insertion sequence IS5376 putative ATP-binding protein			---
Defluviicoccus vanus	1	CDGBEKEE_01517	CDS	1146	1562367	1563512	-				hypothetical protein			---
Defluviicoccus vanus	1	CDGBEKEE_01518	CDS	414	1563452	1563865	-				hypothetical protein			---
Defluviicoccus vanus	1	CDGBEKEE_01519	CDS	2103	1564157	1566259	+	des	1.14.19.-	COG3239	Fatty acid desaturase			---
Defluviicoccus vanus	1	CDGBEKEE_01520	CDS	378	1566384	1566761	-				hypothetical protein			---
Defluviicoccus vanus	1	CDGBEKEE_01521	CDS	129	1566764	1566892	-				hypothetical protein			---
Defluviicoccus vanus	1	CDGBEKEE_01522	CDS	387	1566946	1567332	-				hypothetical protein			---
Defluviicoccus vanus	1	CDGBEKEE_01523	CDS	393	1567826	1568218	+				hypothetical protein			---
Defluviicoccus vanus	1	CDGBEKEE_01524	CDS	192	1568254	1568445	+				hypothetical protein			---
Defluviicoccus vanus	1	CDGBEKEE_01525	CDS	192	1568625	1568816	+				hypothetical protein			---
Defluviicoccus vanus	1	CDGBEKEE_01526	CDS	186	1568849	1569034	+				hypothetical protein			---
Defluviicoccus vanus	1	CDGBEKEE_01527	CDS	8691	1569219	1577909	+	ndvB	2.4.1.-	COG3459	Cyclic beta-(1,2)-glucan synthase NdvB	K13688	chvB; cyclic beta-1,2-glucan synthetase [EC:2.4.1.-]	---
Defluviicoccus vanus	1	CDGBEKEE_01528	CDS	690	1577734	1578423	-				hypothetical protein			---
Defluviicoccus vanus	1	CDGBEKEE_01529	CDS	873	1578970	1579842	+	tagA_2	2.4.1.187	COG1922	N-acetylglucosaminyldiphosphoundecaprenol N-acetyl-beta-D-mannosaminyltransferase			---
Defluviicoccus vanus	1	CDGBEKEE_01530	CDS	2211	1579980	1582190	+	ptk	2.7.10.-	COG0489	Tyrosine-protein kinase ptk	K16554	exoP; polysaccharide biosynthesis transport protein	---
Defluviicoccus vanus	1	CDGBEKEE_01531	CDS	1269	1582187	1583455	+				hypothetical protein			---
Defluviicoccus vanus	1	CDGBEKEE_01532	CDS	1413	1583395	1584807	+				hypothetical protein			---
Defluviicoccus vanus	1	CDGBEKEE_01533	CDS	1047	1584858	1585904	+				hypothetical protein			---
Defluviicoccus vanus	1	CDGBEKEE_01534	CDS	1095	1585976	1587070	+				hypothetical protein			---
Defluviicoccus vanus	1	CDGBEKEE_01535	CDS	936	1587272	1588207	+				hypothetical protein			---
Defluviicoccus vanus	1	CDGBEKEE_01536	CDS	321	1588412	1588732	-				hypothetical protein	K07484	transposase	---
Defluviicoccus vanus	1	CDGBEKEE_01537	CDS	264	1588930	1589193	+				hypothetical protein	K07483	transposase	---
Defluviicoccus vanus	1	CDGBEKEE_01538	CDS	1128	1589190	1590317	+				hypothetical protein	K07484	transposase	---
Defluviicoccus vanus	1	CDGBEKEE_01539	CDS	918	1590314	1591231	+				hypothetical protein	K07484	transposase	---
Defluviicoccus vanus	1	CDGBEKEE_01540	CDS	483	1592151	1592633	-				hypothetical protein	K07484	transposase	---
Defluviicoccus vanus	1	CDGBEKEE_01541	CDS	348	1592703	1593050	-				hypothetical protein	K07484	transposase	---
Defluviicoccus vanus	1	CDGBEKEE_01542	CDS	429	1593047	1593475	-				hypothetical protein	K07483	transposase	---
Defluviicoccus vanus	1	CDGBEKEE_01543	CDS	354	1593645	1593998	+				hypothetical protein	K07484	transposase	---
Defluviicoccus vanus	1	CDGBEKEE_01544	CDS	1611	1594070	1595680	+				hypothetical protein	K07484	transposase	---
Defluviicoccus vanus	1	CDGBEKEE_01545	CDS	1203	1595759	1596961	-				hypothetical protein	K13662	gumE; putative polymerase	---
Defluviicoccus vanus	1	CDGBEKEE_01546	CDS	1170	1596974	1598143	-	aceC	2.4.1.252		GDP-mannose:cellobiosyl-diphosphopolyprenol alpha-mannosyltransferase	K13657	gumH; alpha-1,3-mannosyltransferase [EC:2.4.1.252]	---
Defluviicoccus vanus	1	CDGBEKEE_01547	CDS	1116	1598672	1599787	+	egl	3.2.1.4		Endoglucanase	K01179	E3.2.1.4; endoglucanase [EC:3.2.1.4]	---
Defluviicoccus vanus	1	CDGBEKEE_01548	CDS	1434	1600653	1602086	+	cya_6			Bifunctional hemolysin/adenylate cyclase			---
Defluviicoccus vanus	1	CDGBEKEE_01549	CDS	1908	1602286	1604193	+	cya_7			Bifunctional hemolysin/adenylate cyclase			---
Defluviicoccus vanus	1	CDGBEKEE_01550	CDS	642	1604442	1605083	+	xerD_6		COG4974	Tyrosine recombinase XerD			---
Defluviicoccus vanus	1	CDGBEKEE_01551	CDS	252	1605144	1605395	+				hypothetical protein			---
Defluviicoccus vanus	1	CDGBEKEE_01552	CDS	423	1605392	1605814	+		3.1.-.-		Ribonuclease VapC46	K07064	uncharacterized protein	---
Defluviicoccus vanus	1	CDGBEKEE_01553	CDS	351	1605898	1606248	-				hypothetical protein			---
Defluviicoccus vanus	1	CDGBEKEE_01555	CDS	1494	1606273	1607766	+	ltrA_1		COG3344	Group II intron-encoded protein LtrA	K00986	ltrA; RNA-directed DNA polymerase [EC:2.7.7.49]	---
Defluviicoccus vanus	1	CDGBEKEE_01556	CDS	303	1607763	1608065	+				hypothetical protein			---
Defluviicoccus vanus	1	CDGBEKEE_01557	CDS	711	1607934	1608644	-	yedK	3.4.-.-	COG2135	Putative SOS response-associated peptidase YedK			---
Defluviicoccus vanus	1	CDGBEKEE_01558	CDS	5331	1608952	1614282	+	dnaE2	2.7.7.7		Error-prone DNA polymerase	K14162	dnaE2; error-prone DNA polymerase [EC:2.7.7.7]	---
Defluviicoccus vanus	1	CDGBEKEE_01559	CDS	1251	1614944	1616194	+	glgC_2	2.7.7.27	COG0448	Glucose-1-phosphate adenylyltransferase	K00975	glgC; glucose-1-phosphate adenylyltransferase [EC:2.7.7.27]	M00565|M00854
Defluviicoccus vanus	1	CDGBEKEE_01560	CDS	2016	1616577	1618592	-				hypothetical protein			---
Defluviicoccus vanus	1	CDGBEKEE_01561	CDS	1887	1618606	1620492	-	treZ_1	3.2.1.141	COG0296	Malto-oligosyltrehalose trehalohydrolase	K01236	treZ; maltooligosyltrehalose trehalohydrolase [EC:3.2.1.141]	M00565
Defluviicoccus vanus	1	CDGBEKEE_01562	CDS	597	1620753	1621349	-	hrp1			Hypoxic response protein 1			---
Defluviicoccus vanus	1	CDGBEKEE_01563	CDS	357	1621673	1622029	+				hypothetical protein			---
Defluviicoccus vanus	1	CDGBEKEE_01564	CDS	1791	1622340	1624130	+				hypothetical protein			---
Defluviicoccus vanus	1	CDGBEKEE_01565	CDS	1332	1624215	1625546	+				hypothetical protein	K03561	exbB; biopolymer transport protein ExbB	---
Defluviicoccus vanus	1	CDGBEKEE_01566	CDS	387	1625550	1625936	-				hypothetical protein			---
Defluviicoccus vanus	1	CDGBEKEE_01567	CDS	348	1625954	1626301	-				hypothetical protein			---
Defluviicoccus vanus	1	CDGBEKEE_01568	CDS	564	1626436	1626999	+	tolQ_1		COG0811	Protein TolQ			---
Defluviicoccus vanus	1	CDGBEKEE_01569	CDS	411	1627006	1627416	+	exbD_1		COG0848	Biopolymer transport protein ExbD	K03559	exbD; biopolymer transport protein ExbD	---
Defluviicoccus vanus	1	CDGBEKEE_01570	CDS	708	1627421	1628128	+				hypothetical protein	K03832	tonB; periplasmic protein TonB	---
Defluviicoccus vanus	1	CDGBEKEE_01571	CDS	531	1628376	1628906	-				hypothetical protein			---
Defluviicoccus vanus	1	CDGBEKEE_01572	CDS	840	1628972	1629811	+				hypothetical protein			---
Defluviicoccus vanus	1	CDGBEKEE_01573	CDS	732	1629767	1630498	-				hypothetical protein			---
Defluviicoccus vanus	1	CDGBEKEE_01574	CDS	771	1630599	1631369	-	pdhR_2		COG2186	Pyruvate dehydrogenase complex repressor	K05799	pdhR; GntR family transcriptional regulator, transcriptional repressor for pyruvate dehydrogenase complex	---
Defluviicoccus vanus	1	CDGBEKEE_01575	CDS	744	1631695	1632438	+	lutA_1		COG0247	Lactate utilization protein A	K18928	lldE; L-lactate dehydrogenase complex protein LldE	---
Defluviicoccus vanus	1	CDGBEKEE_01576	CDS	1380	1632435	1633814	+	lutB_1		COG1139	Lactate utilization protein B	K18929	lldF; L-lactate dehydrogenase complex protein LldF	---
Defluviicoccus vanus	1	CDGBEKEE_01577	CDS	594	1633811	1634404	+				hypothetical protein	K00782	lldG; L-lactate dehydrogenase complex protein LldG	---
Defluviicoccus vanus	1	CDGBEKEE_01578	CDS	273	1634885	1635157	+				hypothetical protein			---
Defluviicoccus vanus	1	CDGBEKEE_01579	CDS	483	1635195	1635677	-	smpB			SsrA-binding protein	K03664	smpB; SsrA-binding protein	---
Defluviicoccus vanus	1	CDGBEKEE_01580	CDS	855	1635727	1636581	-	dapA_1	4.3.3.7		4-hydroxy-tetrahydrodipicolinate synthase	K01714	dapA; 4-hydroxy-tetrahydrodipicolinate synthase [EC:4.3.3.7]	M00016|M00525|M00526|M00527
Defluviicoccus vanus	1	CDGBEKEE_01581	CDS	1083	1636985	1638067	+	hemB	4.2.1.24	COG0113	Delta-aminolevulinic acid dehydratase	K01698	hemB; porphobilinogen synthase [EC:4.2.1.24]	M00121|M00846
Defluviicoccus vanus	1	CDGBEKEE_01582	CDS	555	1637934	1638488	-				hypothetical protein			---
Defluviicoccus vanus	1	CDGBEKEE_01583	CDS	141	1638643	1638783	-				hypothetical protein			---
Defluviicoccus vanus	1	CDGBEKEE_01584	CDS	168	1638925	1639092	-				hypothetical protein			---
Defluviicoccus vanus	1	CDGBEKEE_01585	CDS	2157	1639361	1641517	+	rsh	2.7.6.5		GTP pyrophosphokinase rsh	K01139	spoT; GTP diphosphokinase / guanosine-3',5'-bis(diphosphate) 3'-diphosphatase [EC:2.7.6.5 3.1.7.2]	---
Defluviicoccus vanus	1	CDGBEKEE_01586	CDS	1839	1641783	1643621	+	pckG	4.1.1.32	COG1274	Phosphoenolpyruvate carboxykinase [GTP]	K01596	E4.1.1.32; phosphoenolpyruvate carboxykinase (GTP) [EC:4.1.1.32]	M00003
Defluviicoccus vanus	1	CDGBEKEE_01587	CDS	93	1643859	1643951	-				hypothetical protein			---
Defluviicoccus vanus	1	CDGBEKEE_01588	CDS	675	1644005	1644679	+				hypothetical protein	K07497	putative transposase	---
Defluviicoccus vanus	1	CDGBEKEE_01590	CDS	1059	1645423	1646481	-			COG2963	Insertion element IS6110 uncharacterized 12.0 kDa protein	K07497	putative transposase	---
Defluviicoccus vanus	1	CDGBEKEE_01592	CDS	261	1646664	1646924	-				hypothetical protein			---
Defluviicoccus vanus	1	CDGBEKEE_01593	CDS	237	1646982	1647218	+				hypothetical protein			---
Defluviicoccus vanus	1	CDGBEKEE_01594	CDS	1668	1647172	1648839	-				hypothetical protein	K16554	exoP; polysaccharide biosynthesis transport protein	---
Defluviicoccus vanus	1	CDGBEKEE_01595	CDS	1398	1649207	1650604	+				hypothetical protein			---
Defluviicoccus vanus	1	CDGBEKEE_01596	CDS	999	1650636	1651634	+	pglI_1	2.4.1.293	COG0463	GalNAc(5)-diNAcBac-PP-undecaprenol beta-1,3-glucosyltransferase	K16556	exoM; succinoglycan biosynthesis protein ExoM [EC:2.4.-.-]	---
Defluviicoccus vanus	1	CDGBEKEE_01597	CDS	912	1651981	1652892	+				hypothetical protein			---
Defluviicoccus vanus	1	CDGBEKEE_01598	CDS	618	1652889	1653506	+		2.3.1.-		L-methionine sulfoximine/L-methionine sulfone acetyltransferase	K03823	pat; phosphinothricin acetyltransferase [EC:2.3.1.183]	---
Defluviicoccus vanus	1	CDGBEKEE_01599	CDS	969	1654060	1655028	+	glk	2.7.1.2	COG0837	Glucokinase	K00845	glk; glucokinase [EC:2.7.1.2]	M00001|M00549
Defluviicoccus vanus	1	CDGBEKEE_01600	CDS	1266	1655227	1656492	-	smtA	2.8.3.22	COG1804	Succinyl-CoA--L-malate CoA-transferase alpha subunit			---
Defluviicoccus vanus	1	CDGBEKEE_01601	CDS	549	1656489	1657037	-				hypothetical protein			---
Defluviicoccus vanus	1	CDGBEKEE_01602	CDS	657	1657633	1658289	+	bioC_2	2.1.1.197		Malonyl-[acyl-carrier protein] O-methyltransferase			---
Defluviicoccus vanus	1	CDGBEKEE_01603	CDS	987	1658461	1659447	-	ycjG	5.1.1.20	COG4948	L-Ala-D/L-Glu epimerase	K19802	ycjG; L-Ala-D/L-Glu epimerase [EC:5.1.1.20]	---
Defluviicoccus vanus	1	CDGBEKEE_01604	CDS	999	1659444	1660442	-				hypothetical protein			---
Defluviicoccus vanus	1	CDGBEKEE_01605	CDS	648	1660861	1661508	+	sleB_1		COG3409	Spore cortex-lytic enzyme			---
Defluviicoccus vanus	1	CDGBEKEE_01606	CDS	234	1661691	1661924	-				hypothetical protein			---
Defluviicoccus vanus	1	CDGBEKEE_01607	CDS	477	1662237	1662713	+				hypothetical protein			---
Defluviicoccus vanus	1	CDGBEKEE_01608	CDS	741	1662816	1663556	+				hypothetical protein	K09797	uncharacterized protein	---
Defluviicoccus vanus	1	CDGBEKEE_01609	CDS	666	1663800	1664465	-	crp_1		COG0664	cAMP-activated global transcriptional regulator CRP	K10914	crp; CRP/FNR family transcriptional regulator, cyclic AMP receptor protein	---
Defluviicoccus vanus	1	CDGBEKEE_01610	CDS	492	1664604	1665095	+				hypothetical protein			---
Defluviicoccus vanus	1	CDGBEKEE_01611	CDS	363	1665092	1665454	+				hypothetical protein			---
Defluviicoccus vanus	1	CDGBEKEE_01612	CDS	1308	1665467	1666774	+	era		COG1159	GTPase Era	K03595	era; GTPase	---
Defluviicoccus vanus	1	CDGBEKEE_01613	CDS	2178	1666844	1669021	-	yccS		COG1289	Inner membrane protein YccS			---
Defluviicoccus vanus	1	CDGBEKEE_01615	CDS	351	1669839	1670189	-				hypothetical protein			---
Defluviicoccus vanus	1	CDGBEKEE_01616	CDS	1188	1670289	1671476	+				hypothetical protein			---
Defluviicoccus vanus	1	CDGBEKEE_01617	CDS	168	1671473	1671640	+				hypothetical protein			---
Defluviicoccus vanus	1	CDGBEKEE_01618	CDS	840	1671643	1672482	-	rbn	3.1.26.11		Ribonuclease BN			---
Defluviicoccus vanus	1	CDGBEKEE_01619	CDS	762	1672574	1673335	-	salL	2.5.1.94	COG1912	Adenosyl-chloride synthase	K22205	S-adenosyl-L-methionine hydrolase (adenosine-forming) [EC:3.13.1.8]	---
Defluviicoccus vanus	1	CDGBEKEE_01620	CDS	261	1673520	1673780	+				hypothetical protein			---
Defluviicoccus vanus	1	CDGBEKEE_01621	CDS	900	1673930	1674829	-	rpoH_1		COG0568	RNA polymerase sigma factor RpoH	K03089	rpoH; RNA polymerase sigma-32 factor	---
Defluviicoccus vanus	1	CDGBEKEE_01622	CDS	630	1675247	1675876	+				hypothetical protein	K07323	mlaC; phospholipid transport system substrate-binding protein	---
Defluviicoccus vanus	1	CDGBEKEE_01623	CDS	117	1676322	1676438	+				hypothetical protein			---
Defluviicoccus vanus	1	CDGBEKEE_01624	CDS	339	1676480	1676818	+	hisI	3.5.4.19	COG0139	Phosphoribosyl-AMP cyclohydrolase	K01496	hisI; phosphoribosyl-AMP cyclohydrolase [EC:3.5.4.19]	M00026
Defluviicoccus vanus	1	CDGBEKEE_01625	CDS	963	1677001	1677963	+	ispH	1.17.7.4	COG0761	4-hydroxy-3-methylbut-2-enyl diphosphate reductase	K03527	ispH; 4-hydroxy-3-methylbut-2-en-1-yl diphosphate reductase [EC:1.17.7.4]	M00096
Defluviicoccus vanus	1	CDGBEKEE_01626	CDS	1152	1677988	1679139	+	moaA_1	4.1.99.22	COG2896	GTP 3',8-cyclase			---
Defluviicoccus vanus	1	CDGBEKEE_01627	CDS	702	1679089	1679790	-	mtnN	3.2.2.9	COG0775	5'-methylthioadenosine/S-adenosylhomocysteine nucleosidase	K01243	mtnN; adenosylhomocysteine nucleosidase [EC:3.2.2.9]	M00034|M00609
Defluviicoccus vanus	1	CDGBEKEE_01628	CDS	858	1679784	1680641	-				hypothetical protein			---
Defluviicoccus vanus	1	CDGBEKEE_01629	CDS	1974	1681201	1683174	-	shc	4.2.1.129	COG1657	Squalene--hopene cyclase	K06045	shc; squalene-hopene/tetraprenyl-beta-curcumene cyclase [EC:5.4.99.17 4.2.1.129]	---
Defluviicoccus vanus	1	CDGBEKEE_01630	CDS	1134	1683412	1684545	-	hpnE	1.17.8.1	COG2907	Hydroxysqualene dehydroxylase	K21677	hpnE; hydroxysqualene dehydroxylase [EC:1.17.8.1]	---
Defluviicoccus vanus	1	CDGBEKEE_01631	CDS	774	1684550	1685323	-	hpnD_1	2.5.1.103	COG1562	Presqualene diphosphate synthase	K21678	hpnD; presqualene diphosphate synthase [EC:2.5.1.103]	---
Defluviicoccus vanus	1	CDGBEKEE_01632	CDS	879	1685450	1686328	-	hpnC	4.2.3.156	COG1562	Hydroxysqualene synthase	K21679	hpnC; hydroxysqualene synthase [EC:4.2.3.156]	---
Defluviicoccus vanus	1	CDGBEKEE_01633	CDS	639	1686344	1686982	-	mlaC		COG2854	putative phospholipid-binding protein MlaC	K07323	mlaC; phospholipid transport system substrate-binding protein	---
Defluviicoccus vanus	1	CDGBEKEE_01634	CDS	141	1687032	1687172	+				hypothetical protein			---
Defluviicoccus vanus	1	CDGBEKEE_01635	CDS	882	1687169	1688050	-	menH_2	4.2.99.20		2-succinyl-6-hydroxy-2,4-cyclohexadiene-1-carboxylate synthase			---
Defluviicoccus vanus	1	CDGBEKEE_01636	CDS	216	1688173	1688388	-				hypothetical protein	K04653	hypC; hydrogenase expression/formation protein HypC	---
Defluviicoccus vanus	1	CDGBEKEE_01637	CDS	1185	1688488	1689672	-	glgB_2	2.4.1.18	COG0296	1,4-alpha-glucan branching enzyme GlgB	K00700	GBE1; 1,4-alpha-glucan branching enzyme [EC:2.4.1.18]	M00565|M00854
Defluviicoccus vanus	1	CDGBEKEE_01638	CDS	1233	1689713	1690945	-	glgB_3	2.4.1.18	COG0296	1,4-alpha-glucan branching enzyme GlgB	K00700	GBE1; 1,4-alpha-glucan branching enzyme [EC:2.4.1.18]	M00565|M00854
Defluviicoccus vanus	1	CDGBEKEE_01639	CDS	2517	1692217	1694733	+	glgP	2.4.1.1	COG0058	Glycogen phosphorylase	K00688	PYG; glycogen phosphorylase [EC:2.4.1.1]	M00855
Defluviicoccus vanus	1	CDGBEKEE_01640	CDS	1473	1695152	1696624	+	glgA_1	2.4.1.21	COG0297	Glycogen synthase	K00703	glgA; starch synthase [EC:2.4.1.21]	M00565|M00854
Defluviicoccus vanus	1	CDGBEKEE_01641	CDS	1290	1696674	1697963	-				hypothetical protein	K22451	jgt; 4-alpha-glucanotransferase [EC:2.4.1.25]	M00855
Defluviicoccus vanus	1	CDGBEKEE_01642	CDS	459	1698549	1699007	+				hypothetical protein			---
Defluviicoccus vanus	1	CDGBEKEE_01643	CDS	4563	1699129	1703691	+	glgB_4	2.4.1.18	COG0296	1,4-alpha-glucan branching enzyme GlgB	K00700	GBE1; 1,4-alpha-glucan branching enzyme [EC:2.4.1.18]	M00565|M00854
Defluviicoccus vanus	1	CDGBEKEE_01644	CDS	291	1703718	1704008	+				hypothetical protein			---
Defluviicoccus vanus	1	CDGBEKEE_01645	CDS	315	1703992	1704306	+				hypothetical protein			---
Defluviicoccus vanus	1	CDGBEKEE_01646	CDS	1677	1704254	1705930	+	malQ	2.4.1.25	COG1640	4-alpha-glucanotransferase	K00705	malQ; 4-alpha-glucanotransferase [EC:2.4.1.25]	M00855
Defluviicoccus vanus	1	CDGBEKEE_01647	CDS	2064	1706075	1708138	-	glgE1	2.4.99.16	COG0366	Alpha-1,4-glucan:maltose-1-phosphate maltosyltransferase 1	K16147	glgE; starch synthase (maltosyl-transferring) [EC:2.4.99.16]	---
Defluviicoccus vanus	1	CDGBEKEE_01648	CDS	1299	1708196	1709494	-	glgE	2.4.99.16		Alpha-1,4-glucan:maltose-1-phosphate maltosyltransferase	K16147	glgE; starch synthase (maltosyl-transferring) [EC:2.4.99.16]	---
Defluviicoccus vanus	1	CDGBEKEE_01649	CDS	1221	1709570	1710790	-	glgM	2.4.1.342	COG0438	Alpha-maltose-1-phosphate synthase	K16148	glgM; alpha-maltose-1-phosphate synthase [EC:2.4.1.342]	---
Defluviicoccus vanus	1	CDGBEKEE_01650	CDS	825	1710915	1711739	-	prpE	3.6.1.17	COG0639	Bis(5'-nucleosyl)-tetraphosphatase PrpE [asymmetrical]	K07313	pphA; serine/threonine protein phosphatase 1 [EC:3.1.3.16]	---
Defluviicoccus vanus	1	CDGBEKEE_01651	CDS	387	1712097	1712483	+				hypothetical protein			---
Defluviicoccus vanus	1	CDGBEKEE_01652	CDS	333	1712423	1712755	+				hypothetical protein			---
Defluviicoccus vanus	1	CDGBEKEE_01653	CDS	1320	1712876	1714195	+				hypothetical protein			---
Defluviicoccus vanus	1	CDGBEKEE_01654	CDS	579	1714252	1714830	+	kpsD_1		COG1596	Polysialic acid transport protein KpsD			---
Defluviicoccus vanus	1	CDGBEKEE_01655	CDS	255	1714932	1715186	-				hypothetical protein			---
Defluviicoccus vanus	1	CDGBEKEE_01656	CDS	297	1715273	1715569	+				hypothetical protein			---
Defluviicoccus vanus	1	CDGBEKEE_01657	CDS	321	1715825	1716145	+				hypothetical protein	K07497	putative transposase	---
Defluviicoccus vanus	1	CDGBEKEE_01658	CDS	204	1716239	1716442	-				hypothetical protein			---
Defluviicoccus vanus	1	CDGBEKEE_01659	CDS	723	1716397	1717119	-				Insertion sequence IS5376 putative ATP-binding protein			---
Defluviicoccus vanus	1	CDGBEKEE_01660	CDS	1146	1717116	1718261	-				hypothetical protein			---
Defluviicoccus vanus	1	CDGBEKEE_01661	CDS	414	1718201	1718614	-				hypothetical protein			---
Defluviicoccus vanus	1	CDGBEKEE_01662	CDS	1839	1719145	1720983	-				hypothetical protein			---
Defluviicoccus vanus	1	CDGBEKEE_01663	CDS	1401	1720967	1722367	-				hypothetical protein			---
Defluviicoccus vanus	1	CDGBEKEE_01664	CDS	2058	1722360	1724417	-				hypothetical protein			---
Defluviicoccus vanus	1	CDGBEKEE_01665	CDS	1032	1724428	1725459	-				hypothetical protein			---
Defluviicoccus vanus	1	CDGBEKEE_01666	CDS	2787	1725456	1728242	-				hypothetical protein			---
Defluviicoccus vanus	1	CDGBEKEE_01667	CDS	195	1728262	1728456	-				Putative DNA-binding proteinA			---
Defluviicoccus vanus	1	CDGBEKEE_01668	CDS	501	1728995	1729495	+				hypothetical protein			---
Defluviicoccus vanus	1	CDGBEKEE_01669	CDS	861	1729492	1730352	+				hypothetical protein			---
Defluviicoccus vanus	1	CDGBEKEE_01670	CDS	375	1730349	1730723	-				hypothetical protein			---
Defluviicoccus vanus	1	CDGBEKEE_01671	CDS	2994	1731067	1734060	+	mobA_1			Mobilization protein A			---
Defluviicoccus vanus	1	CDGBEKEE_01672	CDS	1068	1734038	1735105	-				Insertion sequence IS5376 putative ATP-binding protein			---
Defluviicoccus vanus	1	CDGBEKEE_01673	CDS	777	1735102	1735878	-				hypothetical protein			---
Defluviicoccus vanus	1	CDGBEKEE_01674	CDS	414	1736191	1736604	-				hypothetical protein			---
Defluviicoccus vanus	1	CDGBEKEE_01675	CDS	438	1737120	1737557	-				hypothetical protein			---
Defluviicoccus vanus	1	CDGBEKEE_01676	CDS	1206	1737561	1738766	-	intA_1		COG0582	Prophage integrase IntA			---
Defluviicoccus vanus	1	CDGBEKEE_01677	CDS	1842	1739288	1741129	+	hsdM	2.1.1.72	COG0286	Type I restriction enzyme EcoKI M protein	K03427	hsdM; type I restriction enzyme M protein [EC:2.1.1.72]	---
Defluviicoccus vanus	1	CDGBEKEE_01678	CDS	1317	1741116	1742432	+				hypothetical protein	K01154	hsdS; type I restriction enzyme, S subunit [EC:3.1.21.3]	---
Defluviicoccus vanus	1	CDGBEKEE_01679	CDS	756	1742429	1743184	+				hypothetical protein			---
Defluviicoccus vanus	1	CDGBEKEE_01680	CDS	2952	1743371	1746322	+	hsdR	3.1.21.3		Type I restriction enzyme EcoR124II R protein	K01153	hsdR; type I restriction enzyme, R subunit [EC:3.1.21.3]	---
Defluviicoccus vanus	1	CDGBEKEE_01681	CDS	339	1746309	1746647	+				hypothetical protein	K07043	upp; UTP pyrophosphatase [EC:3.6.1.-]	---
Defluviicoccus vanus	1	CDGBEKEE_01682	CDS	651	1746631	1747281	-				hypothetical protein			---
Defluviicoccus vanus	1	CDGBEKEE_01683	CDS	1056	1747281	1748336	-	hin_3		COG1961	DNA-invertase hin	K06400	spoIVCA; site-specific DNA recombinase	---
Defluviicoccus vanus	1	CDGBEKEE_01684	CDS	414	1748473	1748886	+				hypothetical protein			---
Defluviicoccus vanus	1	CDGBEKEE_01685	CDS	1146	1748826	1749971	+				hypothetical protein			---
Defluviicoccus vanus	1	CDGBEKEE_01686	CDS	936	1749968	1750903	+				Insertion sequence IS5376 putative ATP-binding protein			---
Defluviicoccus vanus	1	CDGBEKEE_01687	CDS	603	1750900	1751502	+				hypothetical protein			---
Defluviicoccus vanus	1	CDGBEKEE_01688	CDS	147	1751777	1751923	+				hypothetical protein			---
Defluviicoccus vanus	1	CDGBEKEE_01690	CDS	411	1752850	1753260	+	rplU		COG0261	50S ribosomal protein L21	K02888	RP-L21; large subunit ribosomal protein L21	---
Defluviicoccus vanus	1	CDGBEKEE_01691	CDS	258	1753267	1753524	+	rpmA		COG0211	50S ribosomal protein L27	K02899	RP-L27; large subunit ribosomal protein L27	---
Defluviicoccus vanus	1	CDGBEKEE_01692	CDS	1044	1753593	1754636	+	cgtA	3.6.5.-		GTPase Obg/CgtA	K03979	obgE; GTPase [EC:3.6.5.-]	---
Defluviicoccus vanus	1	CDGBEKEE_01693	CDS	1146	1754633	1755778	+	proB	2.7.2.11		Glutamate 5-kinase	K00931	proB; glutamate 5-kinase [EC:2.7.2.11]	M00015
Defluviicoccus vanus	1	CDGBEKEE_01694	CDS	1308	1755775	1757082	+	proA_1	1.2.1.41		Gamma-glutamyl phosphate reductase	K00147	proA; glutamate-5-semialdehyde dehydrogenase [EC:1.2.1.41]	M00015
Defluviicoccus vanus	1	CDGBEKEE_01695	CDS	624	1757181	1757804	+	nadD	2.7.7.18		putative nicotinate-nucleotide adenylyltransferase	K00969	nadD; nicotinate-nucleotide adenylyltransferase [EC:2.7.7.18]	M00115
Defluviicoccus vanus	1	CDGBEKEE_01696	CDS	345	1757871	1758215	+	rsfS			Ribosomal silencing factor RsfS	K09710	ybeB; ribosome-associated protein	---
Defluviicoccus vanus	1	CDGBEKEE_01697	CDS	726	1758324	1759049	-	crp_2			CRP-like cAMP-activated global transcriptional regulator	K21563	dnr; CRP/FNR family transcriptional regulator, dissimilatory nitrate respiration regulator	---
Defluviicoccus vanus	1	CDGBEKEE_01698	CDS	1761	1759139	1760899	+	hcp	1.7.99.1		Hydroxylamine reductase	K05601	hcp; hydroxylamine reductase [EC:1.7.99.1]	---
Defluviicoccus vanus	1	CDGBEKEE_01699	CDS	768	1760987	1761754	-				hypothetical protein			---
Defluviicoccus vanus	1	CDGBEKEE_01700	CDS	507	1761807	1762313	-				hypothetical protein			---
Defluviicoccus vanus	1	CDGBEKEE_01701	CDS	1002	1762636	1763637	+			COG1638	Solute-binding protein	K11688	dctP; C4-dicarboxylate-binding protein DctP	---
Defluviicoccus vanus	1	CDGBEKEE_01702	CDS	450	1763697	1764146	-				hypothetical protein	K02339	holC; DNA polymerase III subunit chi [EC:2.7.7.7]	---
Defluviicoccus vanus	1	CDGBEKEE_01703	CDS	1563	1764185	1765747	-	pepA	3.4.11.1	COG0260	Cytosol aminopeptidase	K01255	CARP; leucyl aminopeptidase [EC:3.4.11.1]	---
Defluviicoccus vanus	1	CDGBEKEE_01704	CDS	2373	1765947	1768319	-	lon2_1	3.4.21.53	COG0466	Lon protease 2	K01338	lon; ATP-dependent Lon protease [EC:3.4.21.53]	---
Defluviicoccus vanus	1	CDGBEKEE_01705	CDS	408	1768452	1768859	-				hypothetical protein	K13993	HSP20; HSP20 family protein	---
Defluviicoccus vanus	1	CDGBEKEE_01706	CDS	360	1769055	1769414	+				hypothetical protein			---
Defluviicoccus vanus	1	CDGBEKEE_01707	CDS	711	1770343	1771053	+				hypothetical protein			---
Defluviicoccus vanus	1	CDGBEKEE_01708	CDS	336	1771082	1771417	-				hypothetical protein			---
Defluviicoccus vanus	1	CDGBEKEE_01709	CDS	393	1771514	1771906	-				hypothetical protein			---
Defluviicoccus vanus	1	CDGBEKEE_01710	CDS	1194	1772105	1773298	+				hypothetical protein			---
Defluviicoccus vanus	1	CDGBEKEE_01711	CDS	2742	1773907	1776648	+	lysX	6.3.2.43	COG0189	Alpha-aminoadipate--LysW ligase LysX			---
Defluviicoccus vanus	1	CDGBEKEE_01712	CDS	747	1777502	1778248	-				hypothetical protein			---
Defluviicoccus vanus	1	CDGBEKEE_01713	CDS	699	1778393	1779091	+	comB	3.1.3.71		2-phosphosulfolactate phosphatase	K05979	comB; 2-phosphosulfolactate phosphatase [EC:3.1.3.71]	M00358
Defluviicoccus vanus	1	CDGBEKEE_01714	CDS	1134	1779306	1780439	+	kdsC	3.1.3.45	COG1778	3-deoxy-D-manno-octulosonate 8-phosphate phosphatase KdsC	K21749	CMAS; N-acylneuraminate/3-deoxy-D-glycero-D-galacto-nononate cytidylyltransferase [EC:2.7.7.43 2.7.7.92]	---
Defluviicoccus vanus	1	CDGBEKEE_01715	CDS	636	1780510	1781145	-				hypothetical protein			---
Defluviicoccus vanus	1	CDGBEKEE_01716	CDS	414	1781206	1781619	-			COG2703	Bacteriohemerythrin	K07216	hr; hemerythrin	---
Defluviicoccus vanus	1	CDGBEKEE_01717	CDS	342	1782059	1782400	+				hypothetical protein			---
Defluviicoccus vanus	1	CDGBEKEE_01718	CDS	681	1782397	1783077	-				hypothetical protein	K07043	upp; UTP pyrophosphatase [EC:3.6.1.-]	---
Defluviicoccus vanus	1	CDGBEKEE_01719	CDS	948	1783122	1784069	-	dapA_2	4.3.3.7	COG0329	4-hydroxy-tetrahydrodipicolinate synthase	K01714	dapA; 4-hydroxy-tetrahydrodipicolinate synthase [EC:4.3.3.7]	M00016|M00525|M00526|M00527
Defluviicoccus vanus	1	CDGBEKEE_01720	CDS	453	1784066	1784518	-				hypothetical protein	K09160	uncharacterized protein	---
Defluviicoccus vanus	1	CDGBEKEE_01721	CDS	1344	1784584	1785927	-	cobB_1	6.3.5.9		Hydrogenobyrinate a,c-diamide synthase	K02224	cobB-cbiA; cobyrinic acid a,c-diamide synthase [EC:6.3.5.9 6.3.5.11]	---
Defluviicoccus vanus	1	CDGBEKEE_01722	CDS	642	1785976	1786617	-	ypmQ		COG1999	SCO1 protein	K07152	SCO1; protein SCO1	---
Defluviicoccus vanus	1	CDGBEKEE_01723	CDS	762	1786645	1787406	-				hypothetical protein	K09792	uncharacterized protein	---
Defluviicoccus vanus	1	CDGBEKEE_01724	CDS	1881	1787609	1789489	+	cbiD	2.1.1.195	COG1903	Cobalt-precorrin-5B C(1)-methyltransferase	K02188	cbiD; cobalt-precorrin-5B (C1)-methyltransferase [EC:2.1.1.195]	---
Defluviicoccus vanus	1	CDGBEKEE_01725	CDS	510	1789640	1790149	+	cutS	1.2.5.3		Carbon monoxide dehydrogenase small chain	K03518	coxS; aerobic carbon-monoxide dehydrogenase small subunit [EC:1.2.5.3]	---
Defluviicoccus vanus	1	CDGBEKEE_01726	CDS	798	1790170	1790967	+	cdhB	1.17.5.2		Caffeine dehydrogenase subunit beta	K03519	coxM; aerobic carbon-monoxide dehydrogenase medium subunit [EC:1.2.5.3]	---
Defluviicoccus vanus	1	CDGBEKEE_01727	CDS	1683	1790968	1792650	-	nboR	1.1.1.328		Nicotine blue oxidoreductase	K07141	mocA; molybdenum cofactor cytidylyltransferase [EC:2.7.7.76]	---
Defluviicoccus vanus	1	CDGBEKEE_01728	CDS	1062	1792647	1793708	-	pucA	1.17.1.4	COG1975	putative xanthine dehydrogenase subunit A	K07402	xdhC; xanthine dehydrogenase accessory factor	---
Defluviicoccus vanus	1	CDGBEKEE_01729	CDS	1416	1794137	1795552	+				hypothetical protein			---
Defluviicoccus vanus	1	CDGBEKEE_01730	CDS	1131	1795701	1796831	-				hypothetical protein			---
Defluviicoccus vanus	1	CDGBEKEE_01731	CDS	1119	1796958	1798076	-				hypothetical protein			---
Defluviicoccus vanus	1	CDGBEKEE_01732	CDS	690	1798637	1799326	+				hypothetical protein			---
Defluviicoccus vanus	1	CDGBEKEE_01733	CDS	771	1799469	1800239	+	yfcA		COG0730	putative membrane transporter protein YfcA	K07090	uncharacterized protein	---
Defluviicoccus vanus	1	CDGBEKEE_01734	CDS	2949	1800290	1803238	-	treY	5.4.99.15		Maltooligosyl trehalose synthase	K06044	treY; (1->4)-alpha-D-glucan 1-alpha-D-glucosylmutase [EC:5.4.99.15]	M00565
Defluviicoccus vanus	1	CDGBEKEE_01735	CDS	1704	1803250	1804953	-	treZ_2	3.2.1.141	COG0296	Malto-oligosyltrehalose trehalohydrolase	K01236	treZ; maltooligosyltrehalose trehalohydrolase [EC:3.2.1.141]	M00565
Defluviicoccus vanus	1	CDGBEKEE_01736	CDS	2157	1805098	1807254	-	glgX	3.2.1.-	COG1523	Glycogen operon protein GlgX	K01214	ISA; isoamylase [EC:3.2.1.68]	M00565
Defluviicoccus vanus	1	CDGBEKEE_01737	CDS	1764	1807785	1809548	+	treS	3.2.1.1	COG0366	Trehalose synthase/amylase TreS	K05343	treS; maltose alpha-D-glucosyltransferase / alpha-amylase [EC:5.4.99.16 3.2.1.1]	---
Defluviicoccus vanus	1	CDGBEKEE_01738	CDS	1491	1809618	1811108	+	mak_2	2.7.1.175	COG3281	Maltokinase	K05343	treS; maltose alpha-D-glucosyltransferase / alpha-amylase [EC:5.4.99.16 3.2.1.1]	---
Defluviicoccus vanus	1	CDGBEKEE_01739	CDS	144	1811383	1811526	-				hypothetical protein			---
Defluviicoccus vanus	1	CDGBEKEE_01740	CDS	357	1811611	1811967	+	rpmE		COG0254	50S ribosomal protein L31	K02909	RP-L31; large subunit ribosomal protein L31	---
Defluviicoccus vanus	1	CDGBEKEE_01741	CDS	183	1812744	1812926	-				hypothetical protein			---
Defluviicoccus vanus	1	CDGBEKEE_01742	CDS	561	1813161	1813721	+				hypothetical protein	K09987	uncharacterized protein	---
Defluviicoccus vanus	1	CDGBEKEE_01743	CDS	405	1813764	1814168	-				hypothetical protein			---
Defluviicoccus vanus	1	CDGBEKEE_01744	CDS	1929	1814276	1816204	-	acsA_3	6.2.1.1	COG0365	Acetyl-coenzyme A synthetase	K01908	ACSS3; propionyl-CoA synthetase [EC:6.2.1.17]	---
Defluviicoccus vanus	1	CDGBEKEE_01745	CDS	378	1816347	1816724	-				hypothetical protein			---
Defluviicoccus vanus	1	CDGBEKEE_01746	CDS	1050	1817015	1818064	+	ygfZ		COG0354	tRNA-modifying protein YgfZ	K06980	ygfZ; tRNA-modifying protein YgfZ	---
Defluviicoccus vanus	1	CDGBEKEE_01747	CDS	294	1818021	1818314	-	rpmB		COG0227	50S ribosomal protein L28	K02902	RP-L28; large subunit ribosomal protein L28	---
Defluviicoccus vanus	1	CDGBEKEE_01748	CDS	648	1818439	1819086	-	nudF	3.6.1.13		ADP-ribose pyrophosphatase	K01515	nudF; ADP-ribose pyrophosphatase [EC:3.6.1.13]	---
Defluviicoccus vanus	1	CDGBEKEE_01749	CDS	435	1819094	1819528	-	mscL		COG1970	Large-conductance mechanosensitive channel	K03282	mscL; large conductance mechanosensitive channel	---
Defluviicoccus vanus	1	CDGBEKEE_01750	CDS	2322	1819742	1822063	+	spuD			Putrescine-binding periplasmic protein SpuD	K11076	potG; putrescine transport system ATP-binding protein	---
Defluviicoccus vanus	1	CDGBEKEE_01751	CDS	1845	1822071	1823915	+	potH		COG1176	Putrescine transport system permease protein PotH			---
Defluviicoccus vanus	1	CDGBEKEE_01752	CDS	2598	1824436	1827033	+	yliI	1.1.5.-	COG2133	Aldose sugar dehydrogenase YliI			---
Defluviicoccus vanus	1	CDGBEKEE_01753	CDS	291	1827127	1827417	-				hypothetical protein	K09700	uncharacterized protein	---
Defluviicoccus vanus	1	CDGBEKEE_01754	CDS	954	1827477	1828430	-	gshB	6.3.2.3	COG0189	Glutathione synthetase	K01920	gshB; glutathione synthase [EC:6.3.2.3]	M00118
Defluviicoccus vanus	1	CDGBEKEE_01755	CDS	381	1828527	1828907	-				hypothetical protein	K07460	yraN; putative endonuclease	---
Defluviicoccus vanus	1	CDGBEKEE_01756	CDS	1017	1828904	1829920	-	rsmI	2.1.1.198	COG0313	Ribosomal RNA small subunit methyltransferase I	K07056	rsmI; 16S rRNA (cytidine1402-2'-O)-methyltransferase [EC:2.1.1.198]	---
Defluviicoccus vanus	1	CDGBEKEE_01757	CDS	1194	1830049	1831242	+	lpoA			Penicillin-binding protein activator LpoA			---
Defluviicoccus vanus	1	CDGBEKEE_01758	CDS	1146	1831369	1832514	-				hypothetical protein			---
Defluviicoccus vanus	1	CDGBEKEE_01759	CDS	249	1832535	1832783	-				hypothetical protein			---
Defluviicoccus vanus	1	CDGBEKEE_01760	CDS	1164	1832837	1834000	-	hemN_1	1.3.99.-	COG0635	Oxygen-independent coproporphyrinogen-III oxidase-like protein YqeR			---
Defluviicoccus vanus	1	CDGBEKEE_01761	CDS	1203	1834013	1835215	-				hypothetical protein			---
Defluviicoccus vanus	1	CDGBEKEE_01762	CDS	606	1835206	1835811	-		3.6.1.66	COG0127	dITP/XTP pyrophosphatase	K02428	rdgB; XTP/dITP diphosphohydrolase [EC:3.6.1.66]	---
Defluviicoccus vanus	1	CDGBEKEE_01763	CDS	720	1835833	1836552	-	rph	2.7.7.56	COG0689	Ribonuclease PH	K00989	rph; ribonuclease PH [EC:2.7.7.56]	---
Defluviicoccus vanus	1	CDGBEKEE_01764	CDS	1035	1836794	1837828	+	hrcA			Heat-inducible transcription repressor HrcA	K03705	hrcA; heat-inducible transcriptional repressor	---
Defluviicoccus vanus	1	CDGBEKEE_01765	CDS	864	1837848	1838711	+	grpE		COG0576	Protein GrpE	K03687	GRPE; molecular chaperone GrpE	---
Defluviicoccus vanus	1	CDGBEKEE_01766	CDS	876	1838796	1839671	-				hypothetical protein			---
Defluviicoccus vanus	1	CDGBEKEE_01767	CDS	1020	1840917	1841936	+				hypothetical protein	K07080	uncharacterized protein	---
Defluviicoccus vanus	1	CDGBEKEE_01768	CDS	954	1842136	1843089	-			COG4663	Monocarboxylate 2-oxoacid-binding periplasmic protein			---
Defluviicoccus vanus	1	CDGBEKEE_01769	CDS	180	1843086	1843265	-				hypothetical protein			---
Defluviicoccus vanus	1	CDGBEKEE_01770	CDS	588	1843545	1844132	+	chaC_2	4.3.2.-	COG3703	Glutathione-specific gamma-glutamylcyclotransferase	K07232	CHAC; glutathione-specific gamma-glutamylcyclotransferase [EC:4.3.2.7]	---
Defluviicoccus vanus	1	CDGBEKEE_01771	CDS	702	1844392	1845093	+				hypothetical protein	K00995	pgsA; CDP-diacylglycerol---glycerol-3-phosphate 3-phosphatidyltransferase [EC:2.7.8.5]	---
Defluviicoccus vanus	1	CDGBEKEE_01772	CDS	1008	1845160	1846167	+				hypothetical protein			---
Defluviicoccus vanus	1	CDGBEKEE_01773	CDS	843	1846309	1847151	-			COG1305	putative protein			---
Defluviicoccus vanus	1	CDGBEKEE_01774	CDS	483	1847527	1848009	+	ibpA_2		COG0071	Small heat shock protein IbpA			---
Defluviicoccus vanus	1	CDGBEKEE_01775	CDS	465	1848076	1848540	-	ptsN		COG1762	Nitrogen regulatory protein	K02806	ptsN; nitrogen PTS system EIIA component [EC:2.7.1.-]	---
Defluviicoccus vanus	1	CDGBEKEE_01776	CDS	576	1848557	1849132	-	hpf			Ribosome hibernation promotion factor			---
Defluviicoccus vanus	1	CDGBEKEE_01777	CDS	1533	1849269	1850801	-	rpoN2		COG1508	RNA polymerase sigma-54 factor 2	K03092	rpoN; RNA polymerase sigma-54 factor	---
Defluviicoccus vanus	1	CDGBEKEE_01778	CDS	819	1850813	1851631	-	lptB_2	3.6.3.-	COG1137	Lipopolysaccharide export system ATP-binding protein LptB	K06861	lptB; lipopolysaccharide export system ATP-binding protein [EC:3.6.3.-]	---
Defluviicoccus vanus	1	CDGBEKEE_01779	CDS	798	1851638	1852435	-	lptD_2			LPS-assembly protein LptD	K09774	lptA; lipopolysaccharide export system protein LptA	---
Defluviicoccus vanus	1	CDGBEKEE_01780	CDS	702	1852631	1853332	-				hypothetical protein	K11719	lptC; lipopolysaccharide export system protein LptC	---
Defluviicoccus vanus	1	CDGBEKEE_01781	CDS	993	1853429	1854421	-	kdsD	5.3.1.13	COG0517	Arabinose 5-phosphate isomerase KdsD	K06041	kdsD; arabinose-5-phosphate isomerase [EC:5.3.1.13]	M00063
Defluviicoccus vanus	1	CDGBEKEE_01783	CDS	801	1855895	1856695	+	znuC	3.6.3.-	COG1121	High-affinity zinc uptake system ATP-binding protein ZnuC	K02074	ABC.ZM.A; zinc/manganese transport system ATP-binding protein	---
Defluviicoccus vanus	1	CDGBEKEE_01784	CDS	1836	1856692	1858527	+	mntA		COG0803	Manganese-binding lipoprotein MntA	K02075	ABC.ZM.P; zinc/manganese transport system permease protein	---
Defluviicoccus vanus	1	CDGBEKEE_01785	CDS	1134	1858636	1859769	+				hypothetical protein			---
Defluviicoccus vanus	1	CDGBEKEE_01786	CDS	1299	1859814	1861112	-				hypothetical protein			---
Defluviicoccus vanus	1	CDGBEKEE_01787	CDS	1602	1861109	1862710	-				hypothetical protein			---
Defluviicoccus vanus	1	CDGBEKEE_01788	CDS	1377	1862862	1864238	-	rsmB	2.1.1.176	COG0144	Ribosomal RNA small subunit methyltransferase B	K03500	rsmB; 16S rRNA (cytosine967-C5)-methyltransferase [EC:2.1.1.176]	---
Defluviicoccus vanus	1	CDGBEKEE_01789	CDS	903	1864288	1865190	-	htpX	3.4.24.-	COG0501	Protease HtpX	K03799	htpX; heat shock protein HtpX [EC:3.4.24.-]	---
Defluviicoccus vanus	1	CDGBEKEE_01790	CDS	204	1865469	1865672	+				hypothetical protein			---
Defluviicoccus vanus	1	CDGBEKEE_01791	CDS	645	1865808	1866452	+				hypothetical protein			---
Defluviicoccus vanus	1	CDGBEKEE_01792	CDS	1248	1866452	1867699	+				hypothetical protein			---
Defluviicoccus vanus	1	CDGBEKEE_01793	CDS	798	1867696	1868493	+				hypothetical protein			---
Defluviicoccus vanus	1	CDGBEKEE_01794	CDS	597	1869003	1869599	+				hypothetical protein			---
Defluviicoccus vanus	1	CDGBEKEE_01795	CDS	477	1869734	1870210	-	rayT_1		COG1943	REP-associated tyrosine transposase	K07491	putative transposase	---
Defluviicoccus vanus	1	CDGBEKEE_01796	CDS	357	1870540	1870896	+	panD	4.1.1.11	COG0853	Aspartate 1-decarboxylase	K01579	panD; aspartate 1-decarboxylase [EC:4.1.1.11]	---
Defluviicoccus vanus	1	CDGBEKEE_01797	CDS	402	1871067	1871468	+				hypothetical protein			---
Defluviicoccus vanus	1	CDGBEKEE_01798	CDS	618	1871549	1872166	-				hypothetical protein			---
Defluviicoccus vanus	1	CDGBEKEE_01799	CDS	654	1872389	1873042	-	petC		COG2857	Cytochrome c1	K00413	CYC1; ubiquinol-cytochrome c reductase cytochrome c1 subunit	---
Defluviicoccus vanus	1	CDGBEKEE_01800	CDS	1281	1873166	1874446	-	petB		COG1290	Cytochrome b	K00410	fbcH; ubiquinol-cytochrome c reductase cytochrome b/c1 subunit	---
Defluviicoccus vanus	1	CDGBEKEE_01801	CDS	588	1874424	1875011	-	petA	1.10.2.2	COG0723	Ubiquinol-cytochrome c reductase iron-sulfur subunit	K00411	UQCRFS1; ubiquinol-cytochrome c reductase iron-sulfur subunit [EC:7.1.1.8]	---
Defluviicoccus vanus	1	CDGBEKEE_01802	CDS	477	1875339	1875815	+	trmL	2.1.1.207	COG0219	tRNA (cytidine(34)-2'-O)-methyltransferase	K03216	trmL; tRNA (cytidine/uridine-2'-O-)-methyltransferase [EC:2.1.1.207]	---
Defluviicoccus vanus	1	CDGBEKEE_01803	CDS	1005	1875808	1876812	-	lspA	3.4.23.36	COG0597	Lipoprotein signal peptidase			---
Defluviicoccus vanus	1	CDGBEKEE_01804	CDS	2850	1876954	1879803	-	ileS	6.1.1.5	COG0060	Isoleucine--tRNA ligase	K01870	IARS; isoleucyl-tRNA synthetase [EC:6.1.1.5]	---
Defluviicoccus vanus	1	CDGBEKEE_01805	CDS	987	1879840	1880826	-	ribF		COG0196	Riboflavin biosynthesis protein RibF	K11753	ribF; riboflavin kinase / FMN adenylyltransferase [EC:2.7.1.26 2.7.7.2]	---
Defluviicoccus vanus	1	CDGBEKEE_01806	CDS	681	1880888	1881568	-				hypothetical protein			---
Defluviicoccus vanus	1	CDGBEKEE_01807	CDS	1494	1881565	1883058	-				hypothetical protein			---
Defluviicoccus vanus	1	CDGBEKEE_01808	CDS	480	1883803	1884282	-	bfr	1.16.3.1	COG2193	Bacterioferritin	K03594	bfr; bacterioferritin [EC:1.16.3.1]	---
Defluviicoccus vanus	1	CDGBEKEE_01809	CDS	381	1884517	1884897	-				hypothetical protein			---
Defluviicoccus vanus	1	CDGBEKEE_01810	CDS	765	1885047	1885811	-	pyrF	4.1.1.23	COG0284	Orotidine 5'-phosphate decarboxylase	K01591	pyrF; orotidine-5'-phosphate decarboxylase [EC:4.1.1.23]	M00051
Defluviicoccus vanus	1	CDGBEKEE_01811	CDS	369	1885828	1886196	-		3.9.1.-	COG0537	Purine nucleoside phosphoramidase	K02503	HINT1; histidine triad (HIT) family protein	---
Defluviicoccus vanus	1	CDGBEKEE_01812	CDS	360	1886236	1886595	-	hisE	3.6.1.31	COG0140	Phosphoribosyl-ATP pyrophosphatase	K01523	hisE; phosphoribosyl-ATP pyrophosphohydrolase [EC:3.6.1.31]	M00026
Defluviicoccus vanus	1	CDGBEKEE_01813	CDS	771	1886602	1887372	-	hisF	4.1.3.-	COG0107	Imidazole glycerol phosphate synthase subunit HisF	K02500	hisF; imidazole glycerol-phosphate synthase subunit HisF [EC:4.3.2.10]	M00026
Defluviicoccus vanus	1	CDGBEKEE_01814	CDS	723	1887714	1888436	-	noeI	2.1.1.-		2-O-methyltransferase NoeI			---
Defluviicoccus vanus	1	CDGBEKEE_01815	CDS	990	1888787	1889776	-	xerD_7			Tyrosine recombinase XerD	K04763	xerD; integrase/recombinase XerD	---
Defluviicoccus vanus	1	CDGBEKEE_01816	CDS	240	1889757	1889996	-				hypothetical protein			---
Defluviicoccus vanus	1	CDGBEKEE_01817	CDS	510	1890162	1890671	+	aroK	2.7.1.71	COG0703	Shikimate kinase 1	K00891	aroK; shikimate kinase [EC:2.7.1.71]	M00022
Defluviicoccus vanus	1	CDGBEKEE_01818	CDS	1140	1890702	1891841	+	aroB	4.2.3.4	COG0337	3-dehydroquinate synthase	K01735	aroB; 3-dehydroquinate synthase [EC:4.2.3.4]	M00022
Defluviicoccus vanus	1	CDGBEKEE_01819	CDS	1275	1891977	1893251	+				hypothetical protein			---
Defluviicoccus vanus	1	CDGBEKEE_01820	CDS	504	1893253	1893756	+				hypothetical protein			---
Defluviicoccus vanus	1	CDGBEKEE_01821	CDS	717	1893762	1894478	+				hypothetical protein			---
Defluviicoccus vanus	1	CDGBEKEE_01822	CDS	279	1894715	1894993	-				hypothetical protein			---
Defluviicoccus vanus	1	CDGBEKEE_01823	CDS	810	1894990	1895799	-	limC	1.1.1.-		(-)-trans-carveol dehydrogenase			---
Defluviicoccus vanus	1	CDGBEKEE_01824	CDS	192	1895833	1896024	-				hypothetical protein			---
Defluviicoccus vanus	1	CDGBEKEE_01825	CDS	1539	1896162	1897700	-	mftF	2.-.-.-	COG0463	Putative mycofactocin biosynthesis glycosyltransferase MftF			---
Defluviicoccus vanus	1	CDGBEKEE_01826	CDS	750	1897700	1898449	-	mftE	3.5.-.-	COG1402	Putative mycofactocin system creatinine amidohydrolase family protein MftE	K01470	E3.5.2.10; creatinine amidohydrolase [EC:3.5.2.10]	---
Defluviicoccus vanus	1	CDGBEKEE_01827	CDS	870	1898446	1899315	-	carD_2	1.3.1.108	COG2086	Caffeyl-CoA reductase-Etf complex subunit CarD	K03521	fixA; electron transfer flavoprotein beta subunit	---
Defluviicoccus vanus	1	CDGBEKEE_01828	CDS	276	1899338	1899613	-	fixX		COG2440	Ferredoxin-like protein FixX	K03855	fixX; ferredoxin like protein	---
Defluviicoccus vanus	1	CDGBEKEE_01829	CDS	1329	1899627	1900955	-		1.5.5.1	COG0644	Electron transfer flavoprotein-ubiquinone oxidoreductase	K00313	fixC; electron transfer flavoprotein-quinone oxidoreductase [EC:1.5.5.-]	---
Defluviicoccus vanus	1	CDGBEKEE_01830	CDS	1050	1900952	1902001	-	carE	1.3.1.108	COG2025	Caffeyl-CoA reductase-Etf complex subunit CarE	K03522	fixB; electron transfer flavoprotein alpha subunit	---
Defluviicoccus vanus	1	CDGBEKEE_01831	CDS	1962	1902001	1903962	-		1.-.-.-		NADH oxidase	K21833	dgcA; dimethylglycine catabolism A	---
Defluviicoccus vanus	1	CDGBEKEE_01832	CDS	1977	1903964	1905940	-	stcD	1.-.-.-		putative N-methylproline demethylase	K21833	dgcA; dimethylglycine catabolism A	---
Defluviicoccus vanus	1	CDGBEKEE_01833	CDS	1107	1906019	1907125	-	mftC	2.-.-.-	COG0535	Putative mycofactocin radical SAM maturase MftC	K22227	ahbD; AdoMet-dependent heme synthase [EC:1.3.98.6]	---
Defluviicoccus vanus	1	CDGBEKEE_01834	CDS	1047	1907122	1908168	-				hypothetical protein			---
Defluviicoccus vanus	1	CDGBEKEE_01835	CDS	1476	1908161	1909636	-				hypothetical protein	K07161	uncharacterized protein	---
Defluviicoccus vanus	1	CDGBEKEE_01836	CDS	1086	1909636	1910721	-	lon_1	3.4.21.53		Lon protease			---
Defluviicoccus vanus	1	CDGBEKEE_01837	CDS	1266	1910806	1912071	-	mno	1.1.99.37		Methanol:N,N-dimethyl-4-nitrosoaniline oxidoreductase	K17067	mdo; formaldehyde dismutase / methanol dehydrogenase [EC:1.2.98.1 1.1.99.37]	---
Defluviicoccus vanus	1	CDGBEKEE_01838	CDS	600	1912365	1912964	+	sttH	3.5.2.19		Streptothricin hydrolase			---
Defluviicoccus vanus	1	CDGBEKEE_01839	CDS	900	1913061	1913960	-				hypothetical protein			---
Defluviicoccus vanus	1	CDGBEKEE_01840	CDS	930	1914240	1915169	+	feaR		COG2207	Transcriptional activator FeaR			---
Defluviicoccus vanus	1	CDGBEKEE_01841	CDS	1161	1915617	1916777	+				hypothetical protein			---
Defluviicoccus vanus	1	CDGBEKEE_01842	CDS	2256	1916797	1919052	+	rpfC_3	2.7.13.3	COG0642	Sensory/regulatory protein RpfC	K20975	two-component system	---
Defluviicoccus vanus	1	CDGBEKEE_01843	CDS	681	1919114	1919794	-	exaE			Transcriptional activator protein ExaE			---
Defluviicoccus vanus	1	CDGBEKEE_01844	CDS	1521	1920205	1921725	+	acoD	1.2.1.3	COG1012	Acetaldehyde dehydrogenase 2	K00138	aldB; aldehyde dehydrogenase [EC:1.2.1.-]	---
Defluviicoccus vanus	1	CDGBEKEE_01845	CDS	384	1921812	1922195	+				hypothetical protein	K09959	uncharacterized protein	---
Defluviicoccus vanus	1	CDGBEKEE_01846	CDS	1611	1922387	1923997	-				hypothetical protein	K07484	transposase	---
Defluviicoccus vanus	1	CDGBEKEE_01847	CDS	354	1924070	1924423	-				hypothetical protein	K07484	transposase	---
Defluviicoccus vanus	1	CDGBEKEE_01848	CDS	405	1924420	1924824	-				hypothetical protein	K07483	transposase	---
Defluviicoccus vanus	1	CDGBEKEE_01849	CDS	1479	1926266	1927744	+				hypothetical protein			---
Defluviicoccus vanus	1	CDGBEKEE_01850	CDS	1407	1928193	1929599	+				hypothetical protein			---
Defluviicoccus vanus	1	CDGBEKEE_01852	CDS	240	1930091	1930330	-				hypothetical protein			---
Defluviicoccus vanus	1	CDGBEKEE_01853	CDS	981	1930419	1931399	-		1.3.1.103		2-haloacrylate reductase	K00344	qor; NADPH:quinone reductase [EC:1.6.5.5]	---
Defluviicoccus vanus	1	CDGBEKEE_01854	CDS	549	1931522	1932070	+	trmH	2.1.1.34	COG0566	tRNA (guanosine(18)-2'-O)-methyltransferase			---
Defluviicoccus vanus	1	CDGBEKEE_01855	CDS	1032	1932098	1933129	-				hypothetical protein			---
Defluviicoccus vanus	1	CDGBEKEE_01856	CDS	525	1933252	1933776	+				hypothetical protein			---
Defluviicoccus vanus	1	CDGBEKEE_01857	CDS	438	1933892	1934329	+		2.8.1.-	COG0607	Sulfurtransferase			---
Defluviicoccus vanus	1	CDGBEKEE_01858	CDS	1185	1934340	1935524	+	rlmN	2.1.1.192	COG0820	Dual-specificity RNA methyltransferase RlmN	K06941	rlmN; 23S rRNA (adenine2503-C2)-methyltransferase [EC:2.1.1.192]	---
Defluviicoccus vanus	1	CDGBEKEE_01859	CDS	513	1935541	1936053	+				hypothetical protein	K05805	creA; CreA protein	---
Defluviicoccus vanus	1	CDGBEKEE_01860	CDS	180	1936269	1936448	+				hypothetical protein			---
Defluviicoccus vanus	1	CDGBEKEE_01861	CDS	1245	1936622	1937866	+				hypothetical protein			---
Defluviicoccus vanus	1	CDGBEKEE_01862	CDS	828	1937863	1938690	-				hypothetical protein			---
Defluviicoccus vanus	1	CDGBEKEE_01863	CDS	1356	1939076	1940431	+				Deoxyguanosinetriphosphate triphosphohydrolase-like protein	K06885	uncharacterized protein	---
Defluviicoccus vanus	1	CDGBEKEE_01864	CDS	546	1940418	1940963	+				hypothetical protein			---
Defluviicoccus vanus	1	CDGBEKEE_01865	CDS	813	1941453	1942265	+				hypothetical protein			---
Defluviicoccus vanus	1	CDGBEKEE_01866	CDS	219	1942327	1942545	-				hypothetical protein			---
Defluviicoccus vanus	1	CDGBEKEE_01867	CDS	915	1943064	1943978	+	pipB		COG1357	Secreted effector protein PipB			---
Defluviicoccus vanus	1	CDGBEKEE_01868	CDS	258	1944264	1944521	+				hypothetical protein			---
Defluviicoccus vanus	1	CDGBEKEE_01869	CDS	465	1944978	1945442	-				hypothetical protein			---
Defluviicoccus vanus	1	CDGBEKEE_01870	CDS	192	1945494	1945685	-	metH_1	2.1.1.13	COG0646	Methionine synthase			---
Defluviicoccus vanus	1	CDGBEKEE_01871	CDS	648	1945946	1946593	+				hypothetical protein			---
Defluviicoccus vanus	1	CDGBEKEE_01872	CDS	3744	1946740	1950483	-	metH_2	2.1.1.13	COG0646	Methionine synthase	K00548	metH; 5-methyltetrahydrofolate--homocysteine methyltransferase [EC:2.1.1.13]	M00017
Defluviicoccus vanus	1	CDGBEKEE_01873	CDS	948	1950480	1951427	-	metF	1.5.1.20	COG0685	5,10-methylenetetrahydrofolate reductase	K00297	metF; methylenetetrahydrofolate reductase (NADPH) [EC:1.5.1.20]	M00377
Defluviicoccus vanus	1	CDGBEKEE_01874	CDS	834	1951765	1952598	+	mlaA		COG2853	putative phospholipid-binding lipoprotein MlaA	K04754	mlaA; phospholipid-binding lipoprotein MlaA	---
Defluviicoccus vanus	1	CDGBEKEE_01875	CDS	1686	1952644	1954329	-	ettA		COG0488	Energy-dependent translational throttle protein EttA	K06020	ettA; energy-dependent translational throttle protein EttA	---
Defluviicoccus vanus	1	CDGBEKEE_01876	CDS	675	1954788	1955462	-				hypothetical protein	K07006	uncharacterized protein	---
Defluviicoccus vanus	1	CDGBEKEE_01877	CDS	465	1955474	1955938	-				hypothetical protein	K09958	uncharacterized protein	---
Defluviicoccus vanus	1	CDGBEKEE_01878	CDS	594	1956027	1956620	-				hypothetical protein			---
Defluviicoccus vanus	1	CDGBEKEE_01879	CDS	936	1956696	1957631	+	dmlR_2			HTH-type transcriptional regulator DmlR			---
Defluviicoccus vanus	1	CDGBEKEE_01880	CDS	585	1958334	1958918	+				hypothetical protein			---
Defluviicoccus vanus	1	CDGBEKEE_01881	CDS	381	1959733	1960113	+				hypothetical protein			---
Defluviicoccus vanus	1	CDGBEKEE_01882	CDS	2019	1960263	1962281	+	kup			Low affinity potassium transport system protein kup	K03549	kup; KUP system potassium uptake protein	---
Defluviicoccus vanus	1	CDGBEKEE_01883	CDS	732	1962441	1963172	-				hypothetical protein			---
Defluviicoccus vanus	1	CDGBEKEE_01884	CDS	1275	1963370	1964644	+	ispG	1.17.7.3	COG0821	4-hydroxy-3-methylbut-2-en-1-yl diphosphate synthase (flavodoxin)	K03526	gcpE; (E)-4-hydroxy-3-methylbut-2-enyl-diphosphate synthase [EC:1.17.7.1 1.17.7.3]	M00096
Defluviicoccus vanus	1	CDGBEKEE_01885	CDS	1245	1964653	1965897	+	hisS	6.1.1.21	COG0124	Histidine--tRNA ligase	K01892	HARS; histidyl-tRNA synthetase [EC:6.1.1.21]	---
Defluviicoccus vanus	1	CDGBEKEE_01886	CDS	1278	1965962	1967239	+	hemA_1	1.2.1.70	COG0373	Glutamyl-tRNA reductase	K02492	hemA; glutamyl-tRNA reductase [EC:1.2.1.70]	M00121|M00846
Defluviicoccus vanus	1	CDGBEKEE_01887	CDS	1092	1967208	1968299	+	prfA		COG0216	Peptide chain release factor RF1	K02835	prfA; peptide chain release factor 1	---
Defluviicoccus vanus	1	CDGBEKEE_01888	CDS	924	1968296	1969219	+	prmC	2.1.1.297	COG2890	Release factor glutamine methyltransferase	K02493	hemK; release factor glutamine methyltransferase [EC:2.1.1.297]	---
Defluviicoccus vanus	1	CDGBEKEE_01889	CDS	450	1969410	1969859	+				hypothetical protein			---
Defluviicoccus vanus	1	CDGBEKEE_01890	CDS	414	1969803	1970216	-				hypothetical protein			---
Defluviicoccus vanus	1	CDGBEKEE_01891	CDS	2559	1970308	1972866	-	copA_1	3.6.3.54	COG2217	Copper-exporting P-type ATPase	K17686	copA; P-type Cu+ transporter [EC:7.2.2.8]	---
Defluviicoccus vanus	1	CDGBEKEE_01892	CDS	3333	1973535	1976867	+			COG1305	putative protein			---
Defluviicoccus vanus	1	CDGBEKEE_01893	CDS	2499	1977081	1979579	+			COG2307	putative protein			---
Defluviicoccus vanus	1	CDGBEKEE_01894	CDS	903	1979636	1980538	+			COG1305	putative protein			---
Defluviicoccus vanus	1	CDGBEKEE_01895	CDS	1464	1980597	1982060	-				hypothetical protein			---
Defluviicoccus vanus	1	CDGBEKEE_01896	CDS	441	1982407	1982847	+	gloA_1	4.4.1.5	COG0346	Lactoylglutathione lyase	K01759	GLO1; lactoylglutathione lyase [EC:4.4.1.5]	---
Defluviicoccus vanus	1	CDGBEKEE_01897	CDS	882	1983070	1983951	+	mepA	3.4.24.-	COG3770	Penicillin-insensitive murein endopeptidase	K07261	mepA; penicillin-insensitive murein DD-endopeptidase [EC:3.4.24.-]	---
Defluviicoccus vanus	1	CDGBEKEE_01898	CDS	270	1983941	1984210	+				hypothetical protein			---
Defluviicoccus vanus	1	CDGBEKEE_01899	CDS	1371	1984186	1985556	+				hypothetical protein			---
Defluviicoccus vanus	1	CDGBEKEE_01900	CDS	585	1985564	1986148	-				hypothetical protein			---
Defluviicoccus vanus	1	CDGBEKEE_01901	CDS	774	1986210	1986983	-				hypothetical protein			---
Defluviicoccus vanus	1	CDGBEKEE_01902	CDS	330	1987065	1987394	-				hypothetical protein			---
Defluviicoccus vanus	1	CDGBEKEE_01903	CDS	1482	1987729	1989210	+	glgA_2	2.4.1.21	COG0297	Glycogen synthase	K00703	glgA; starch synthase [EC:2.4.1.21]	M00565|M00854
Defluviicoccus vanus	1	CDGBEKEE_01904	CDS	897	1989284	1990180	-	cysL		COG0583	HTH-type transcriptional regulator CysL			---
Defluviicoccus vanus	1	CDGBEKEE_01905	CDS	1116	1990192	1991307	-				hypothetical protein			---
Defluviicoccus vanus	1	CDGBEKEE_01906	CDS	726	1991418	1992143	-	blh	3.-.-.-	COG0491	Beta-lactamase hydrolase-like protein	K17725	ETHE1; sulfur dioxygenase [EC:1.13.11.18]	---
Defluviicoccus vanus	1	CDGBEKEE_01907	CDS	885	1992154	1993038	-	cysE_1	2.3.1.30	COG1045	Serine acetyltransferase	K00640	cysE; serine O-acetyltransferase [EC:2.3.1.30]	M00021
Defluviicoccus vanus	1	CDGBEKEE_01908	CDS	2778	1993068	1995845	-	sufS_2	2.8.1.7	COG0520	Cysteine desulfurase	K11717	sufS; cysteine desulfurase / selenocysteine lyase [EC:2.8.1.7 4.4.1.16]	---
Defluviicoccus vanus	1	CDGBEKEE_01909	CDS	744	1996106	1996849	-	sutR		COG1396	HTH-type transcriptional regulator SutR			---
Defluviicoccus vanus	1	CDGBEKEE_01910	CDS	1455	1996908	1998362	-				hypothetical protein			---
Defluviicoccus vanus	1	CDGBEKEE_01911	CDS	1200	1998359	1999558	-	aes	3.1.1.-	COG0657	Acetyl esterase	K01066	aes; acetyl esterase [EC:3.1.1.-]	---
Defluviicoccus vanus	1	CDGBEKEE_01912	CDS	1191	1999870	2001060	+	dapL	2.6.1.83	COG0436	LL-diaminopimelate aminotransferase	K14267	dapC; N-succinyldiaminopimelate aminotransferase [EC:2.6.1.17]	M00016
Defluviicoccus vanus	1	CDGBEKEE_01913	CDS	2415	2001096	2003510	+	ftsK		COG1674	DNA translocase FtsK	K03466	ftsK; DNA segregation ATPase FtsK/SpoIIIE, S-DNA-T family	---
Defluviicoccus vanus	1	CDGBEKEE_01914	CDS	660	2003566	2004225	+	lolA			Outer-membrane lipoprotein carrier protein			---
Defluviicoccus vanus	1	CDGBEKEE_01915	CDS	993	2004328	2005320	-		1.1.1.29		Glycerate dehydrogenase	K00015	gyaR; glyoxylate reductase [EC:1.1.1.26]	---
Defluviicoccus vanus	1	CDGBEKEE_01916	CDS	504	2005491	2005994	+				hypothetical protein			---
Defluviicoccus vanus	1	CDGBEKEE_01917	CDS	1404	2006039	2007442	-	xseA	3.1.11.6	COG1570	Exodeoxyribonuclease 7 large subunit	K03601	xseA; exodeoxyribonuclease VII large subunit [EC:3.1.11.6]	---
Defluviicoccus vanus	1	CDGBEKEE_01918	CDS	1272	2007520	2008791	+	purD	6.3.4.13	COG0151	Phosphoribosylamine--glycine ligase	K01945	purD; phosphoribosylamine---glycine ligase [EC:6.3.4.13]	M00048
Defluviicoccus vanus	1	CDGBEKEE_01919	CDS	330	2008818	2009147	+				hypothetical protein	K09948	uncharacterized protein	---
Defluviicoccus vanus	1	CDGBEKEE_01920	CDS	1341	2009186	2010526	+	dcuB		COG2704	Anaerobic C4-dicarboxylate transporter DcuB	K07792	dcuB; anaerobic C4-dicarboxylate transporter DcuB	---
Defluviicoccus vanus	1	CDGBEKEE_01921	CDS	1629	2010600	2012228	-				hypothetical protein			---
Defluviicoccus vanus	1	CDGBEKEE_01922	CDS	1878	2012379	2014256	-	atm1		COG5265	ATM1-type heavy metal exporter	K06147	ABCB-BAC; ATP-binding cassette, subfamily B, bacterial	---
Defluviicoccus vanus	1	CDGBEKEE_01923	CDS	711	2014372	2015082	-				hypothetical protein			---
Defluviicoccus vanus	1	CDGBEKEE_01924	CDS	261	2015123	2015383	-				hypothetical protein			---
Defluviicoccus vanus	1	CDGBEKEE_01925	CDS	774	2015561	2016334	+	clcD_2	3.1.1.45		Carboxymethylenebutenolidase	K01061	E3.1.1.45; carboxymethylenebutenolidase [EC:3.1.1.45]	---
Defluviicoccus vanus	1	CDGBEKEE_01926	CDS	525	2016394	2016918	-	ompW		COG3047	Outer membrane protein W	K07275	ompW; outer membrane protein	---
Defluviicoccus vanus	1	CDGBEKEE_01927	CDS	123	2016918	2017040	-				hypothetical protein			---
Defluviicoccus vanus	1	CDGBEKEE_01928	CDS	948	2017277	2018224	-				hypothetical protein			---
Defluviicoccus vanus	1	CDGBEKEE_01929	CDS	1893	2018315	2020207	-	cobT_1	6.6.1.2		Aerobic cobaltochelatase subunit CobT	K09883	cobT; cobaltochelatase CobT [EC:6.6.1.2]	---
Defluviicoccus vanus	1	CDGBEKEE_01930	CDS	903	2020256	2021158	-	cobS	6.6.1.2		Aerobic cobaltochelatase subunit CobS	K09882	cobS; cobaltochelatase CobS [EC:6.6.1.2]	---
Defluviicoccus vanus	1	CDGBEKEE_01931	CDS	567	2021325	2021891	-	dnaJ_1			Chaperone protein DnaJ			---
Defluviicoccus vanus	1	CDGBEKEE_01932	CDS	366	2022046	2022411	+	bolA		COG0271	DNA-binding transcriptional regulator BolA	K05527	bolA; BolA family transcriptional regulator, general stress-responsive regulator	---
Defluviicoccus vanus	1	CDGBEKEE_01933	CDS	852	2022363	2023214	-				hypothetical protein			---
Defluviicoccus vanus	1	CDGBEKEE_01934	CDS	423	2023250	2023672	-	yphA_1		COG2259	Inner membrane protein YphA	K15977	putative oxidoreductase	---
Defluviicoccus vanus	1	CDGBEKEE_01935	CDS	1098	2023722	2024819	-	cetB	5.1.3.33		2-epi-5-epi-valiolone epimerase			---
Defluviicoccus vanus	1	CDGBEKEE_01936	CDS	1206	2024816	2026021	-	glcP		COG0738	Glucose/mannose transporter GlcP			---
Defluviicoccus vanus	1	CDGBEKEE_01937	CDS	1593	2026398	2027990	+	ndbB	1.6.5.12		Demethylphylloquinone reductase NdbB	K03885	ndh; NADH dehydrogenase [EC:1.6.99.3]	---
Defluviicoccus vanus	1	CDGBEKEE_01938	CDS	1416	2028022	2029437	+				hypothetical protein			---
Defluviicoccus vanus	1	CDGBEKEE_01939	CDS	648	2029469	2030116	+				hypothetical protein			---
Defluviicoccus vanus	1	CDGBEKEE_01940	CDS	795	2030282	2031076	+				hypothetical protein			---
Defluviicoccus vanus	1	CDGBEKEE_01941	CDS	399	2031199	2031597	+	yphA_2		COG2259	Inner membrane protein YphA	K15977	putative oxidoreductase	---
Defluviicoccus vanus	1	CDGBEKEE_01942	CDS	465	2031629	2032093	+				hypothetical protein			---
Defluviicoccus vanus	1	CDGBEKEE_01943	CDS	906	2032115	2033020	+	gnl_2	3.1.1.17		Gluconolactonase	K01053	E3.1.1.17; gluconolactonase [EC:3.1.1.17]	M00129
Defluviicoccus vanus	1	CDGBEKEE_01944	CDS	981	2033114	2034094	-			COG2885	Outer membrane protein	K03286	TC.OOP; OmpA-OmpF porin, OOP family	---
Defluviicoccus vanus	1	CDGBEKEE_01945	CDS	219	2034259	2034477	+				hypothetical protein			---
Defluviicoccus vanus	1	CDGBEKEE_01946	CDS	681	2034545	2035225	+	yiiM		COG2258	Protein YiiM			---
Defluviicoccus vanus	1	CDGBEKEE_01947	CDS	648	2035446	2036093	-				hypothetical protein	K09857	uncharacterized protein	---
Defluviicoccus vanus	1	CDGBEKEE_01948	CDS	855	2036285	2037139	-	pqiB_2		COG3008	Paraquat-inducible protein B	K06192	pqiB; paraquat-inducible protein B	---
Defluviicoccus vanus	1	CDGBEKEE_01949	CDS	846	2037139	2037984	-	mkl_3		COG1127	putative ribonucleotide transport ATP-binding protein mkl	K02065	mlaF; phospholipid/cholesterol/gamma-HCH transport system ATP-binding protein	---
Defluviicoccus vanus	1	CDGBEKEE_01950	CDS	1227	2037995	2039221	-	mlaE_2		COG0767	putative phospholipid ABC transporter permease protein MlaE	K02066	mlaE; phospholipid/cholesterol/gamma-HCH transport system permease protein	---
Defluviicoccus vanus	1	CDGBEKEE_01951	CDS	1647	2039765	2041411	+	maeA	1.1.1.38	COG0281	NAD-dependent malic enzyme	K00029	E1.1.1.40; malate dehydrogenase (oxaloacetate-decarboxylating)(NADP+) [EC:1.1.1.40]	M00169|M00172
Defluviicoccus vanus	1	CDGBEKEE_01952	CDS	1923	2041434	2043356	+	pabB	2.6.1.85	COG0147	Aminodeoxychorismate synthase component 1	K03342	pabBC; para-aminobenzoate synthetase / 4-amino-4-deoxychorismate lyase [EC:2.6.1.85 4.1.3.38]	---
Defluviicoccus vanus	1	CDGBEKEE_01953	CDS	1017	2043698	2044714	+				hypothetical protein			---
Defluviicoccus vanus	1	CDGBEKEE_01954	CDS	1134	2045307	2046440	+				hypothetical protein			---
Defluviicoccus vanus	1	CDGBEKEE_01955	CDS	690	2046600	2047289	-	phoB_1		COG0745	Phosphate regulon transcriptional regulatory protein PhoB	K07657	phoB; two-component system, OmpR family, phosphate regulon response regulator PhoB	---
Defluviicoccus vanus	1	CDGBEKEE_01956	CDS	714	2047356	2048069	-	phoU		COG0704	Phosphate-specific transport system accessory protein PhoU	K02039	phoU; phosphate transport system protein	---
Defluviicoccus vanus	1	CDGBEKEE_01957	CDS	855	2048140	2048994	-	pstB	3.6.3.27		Phosphate import ATP-binding protein PstB	K02036	pstB; phosphate transport system ATP-binding protein [EC:7.3.2.1]	---
Defluviicoccus vanus	1	CDGBEKEE_01958	CDS	1332	2049053	2050384	-	pstA2		COG0581	Phosphate transport system permease protein PstA 2	K02038	pstA; phosphate transport system permease protein	---
Defluviicoccus vanus	1	CDGBEKEE_01959	CDS	1383	2050377	2051759	-	pstC1		COG0573	Phosphate transport system permease protein PstC 1	K02037	pstC; phosphate transport system permease protein	---
Defluviicoccus vanus	1	CDGBEKEE_01960	CDS	1035	2051937	2052971	-	sphX		COG0226	Protein SphX	K02040	pstS; phosphate transport system substrate-binding protein	---
Defluviicoccus vanus	1	CDGBEKEE_01961	CDS	1308	2053100	2054407	-	phoR_1	2.7.13.3	COG0642	Alkaline phosphatase synthesis sensor protein PhoR	K07636	phoR; two-component system, OmpR family, phosphate regulon sensor histidine kinase PhoR [EC:2.7.13.3]	---
Defluviicoccus vanus	1	CDGBEKEE_01962	CDS	1056	2054485	2055540	-	vdcA	2.7.7.65		Diguanylate cyclase VdcA	K13590	dgcB; diguanylate cyclase [EC:2.7.7.65]	---
Defluviicoccus vanus	1	CDGBEKEE_01963	CDS	1827	2055681	2057507	-	hepA		COG1132	Heterocyst differentiation ATP-binding protein HepA			---
Defluviicoccus vanus	1	CDGBEKEE_01964	CDS	291	2057903	2058193	+	groS			10 kDa chaperonin	K04078	groES; chaperonin GroES	---
Defluviicoccus vanus	1	CDGBEKEE_01965	CDS	1656	2058227	2059882	+	groL5			60 kDa chaperonin 5	K04077	groEL; chaperonin GroEL	---
Defluviicoccus vanus	1	CDGBEKEE_01966	CDS	1188	2060068	2061255	+				hypothetical protein			---
Defluviicoccus vanus	1	CDGBEKEE_01967	CDS	429	2061396	2061824	+				hypothetical protein			---
Defluviicoccus vanus	1	CDGBEKEE_01968	CDS	1416	2062026	2063441	-				hypothetical protein			---
Defluviicoccus vanus	1	CDGBEKEE_01969	CDS	288	2063612	2063899	-				hypothetical protein			---
Defluviicoccus vanus	1	CDGBEKEE_01970	CDS	477	2063988	2064464	-	yebE		COG2979	Inner membrane protein YebE			---
Defluviicoccus vanus	1	CDGBEKEE_01971	CDS	447	2064464	2064910	-				hypothetical protein			---
Defluviicoccus vanus	1	CDGBEKEE_01972	CDS	1263	2065041	2066303	-	ttuD	1.1.1.81		Putative hydroxypyruvate reductase	K11529	gck; glycerate 2-kinase [EC:2.7.1.165]	M00346
Defluviicoccus vanus	1	CDGBEKEE_01973	CDS	960	2066306	2067265	-	rmlD	1.1.1.133		dTDP-4-dehydrorhamnose reductase	K00067	rfbD; dTDP-4-dehydrorhamnose reductase [EC:1.1.1.133]	M00793
Defluviicoccus vanus	1	CDGBEKEE_01974	CDS	1464	2067323	2068786	-	rfbA	2.7.7.24	COG1209	Glucose-1-phosphate thymidylyltransferase 1	K00973	rfbA; glucose-1-phosphate thymidylyltransferase [EC:2.7.7.24]	M00793
Defluviicoccus vanus	1	CDGBEKEE_01975	CDS	1098	2068820	2069917	-	rffG	4.2.1.46	COG1088	dTDP-glucose 4,6-dehydratase 2	K01710	rfbB; dTDP-glucose 4,6-dehydratase [EC:4.2.1.46]	M00793
Defluviicoccus vanus	1	CDGBEKEE_01976	CDS	675	2070051	2070725	+				hypothetical protein			---
Defluviicoccus vanus	1	CDGBEKEE_01977	CDS	786	2070742	2071527	-	ybfF	3.1.-.-	COG0596	Esterase YbfF	K01175	ybfF; esterase [EC:3.1.-.-]	---
Defluviicoccus vanus	1	CDGBEKEE_01978	CDS	186	2071672	2071857	+				hypothetical protein			---
Defluviicoccus vanus	1	CDGBEKEE_01979	CDS	177	2071800	2071976	+				hypothetical protein			---
Defluviicoccus vanus	1	CDGBEKEE_01980	CDS	366	2072055	2072420	-				hypothetical protein			---
Defluviicoccus vanus	1	CDGBEKEE_01981	CDS	843	2072451	2073293	-				hypothetical protein			---
Defluviicoccus vanus	1	CDGBEKEE_01982	CDS	1422	2073818	2075239	-				hypothetical protein			---
Defluviicoccus vanus	1	CDGBEKEE_01983	CDS	456	2075329	2075784	+				hypothetical protein			---
Defluviicoccus vanus	1	CDGBEKEE_01984	CDS	510	2075759	2076268	+				hypothetical protein			---
Defluviicoccus vanus	1	CDGBEKEE_01985	CDS	240	2076265	2076504	+				hypothetical protein			---
Defluviicoccus vanus	1	CDGBEKEE_01986	CDS	90	2076553	2076642	+				hypothetical protein			---
Defluviicoccus vanus	1	CDGBEKEE_01987	CDS	336	2076630	2076965	+				hypothetical protein			---
Defluviicoccus vanus	1	CDGBEKEE_01988	CDS	402	2077278	2077679	+				hypothetical protein			---
Defluviicoccus vanus	1	CDGBEKEE_01989	CDS	387	2077693	2078079	-				hypothetical protein			---
Defluviicoccus vanus	1	CDGBEKEE_01990	CDS	612	2078262	2078873	+				hypothetical protein			---
Defluviicoccus vanus	1	CDGBEKEE_01991	CDS	879	2078870	2079748	+				Insertion sequence IS5376 putative ATP-binding protein			---
Defluviicoccus vanus	1	CDGBEKEE_01992	CDS	351	2079912	2080262	+				hypothetical protein			---
Defluviicoccus vanus	1	CDGBEKEE_01993	CDS	387	2080312	2080698	+				hypothetical protein			---
Defluviicoccus vanus	1	CDGBEKEE_01994	CDS	1404	2080665	2082068	-				hypothetical protein			---
Defluviicoccus vanus	1	CDGBEKEE_01995	CDS	1011	2082569	2083579	-				hypothetical protein	K07486	transposase	---
Defluviicoccus vanus	1	CDGBEKEE_01996	CDS	579	2083700	2084278	-	rayT_2		COG1943	REP-associated tyrosine transposase	K07491	putative transposase	---
Defluviicoccus vanus	1	CDGBEKEE_01997	CDS	1173	2084397	2085569	-	oppC		COG1173	Oligopeptide transport system permease protein OppC	K02034	ABC.PE.P1; peptide/nickel transport system permease protein	---
Defluviicoccus vanus	1	CDGBEKEE_01998	CDS	996	2085566	2086561	-	gsiC		COG0601	Glutathione transport system permease protein GsiC	K02033	ABC.PE.P; peptide/nickel transport system permease protein	---
Defluviicoccus vanus	1	CDGBEKEE_01999	CDS	1974	2086539	2088512	-			COG0747	putative ABC transporter-binding protein	K02035	ABC.PE.S; peptide/nickel transport system substrate-binding protein	---
Defluviicoccus vanus	1	CDGBEKEE_02000	CDS	1920	2088515	2090434	-	gsiA	3.6.3.-	COG1123	Glutathione import ATP-binding protein GsiA	K02031	ddpD; peptide/nickel transport system ATP-binding protein	---
Defluviicoccus vanus	1	CDGBEKEE_02001	CDS	1938	2090431	2092368	-	murG_1	2.4.1.227		UDP-N-acetylglucosamine--N-acetylmuramyl-(pentapeptide) pyrophosphoryl-undecaprenol N-acetylglucosamine transferase			---
Defluviicoccus vanus	1	CDGBEKEE_02002	CDS	1185	2092353	2093537	-	kanE_2	2.4.1.301		Alpha-D-kanosaminyltransferase			---
Defluviicoccus vanus	1	CDGBEKEE_02003	CDS	1263	2093510	2094772	-	pimB_2	2.4.1.346	COG0438	GDP-mannose-dependent alpha-(1-6)-phosphatidylinositol monomannoside mannosyltransferase			---
Defluviicoccus vanus	1	CDGBEKEE_02004	CDS	1233	2094774	2096006	-				hypothetical protein			---
Defluviicoccus vanus	1	CDGBEKEE_02005	CDS	2640	2096211	2098850	+			COG1132	putative ABC transporter ATP-binding protein	K02021	ABC.MR; putative ABC transport system ATP-binding protein	---
Defluviicoccus vanus	1	CDGBEKEE_02006	CDS	462	2098911	2099372	+	crp_3			CRP-like cAMP-activated global transcriptional regulator			---
Defluviicoccus vanus	1	CDGBEKEE_02007	CDS	1203	2099423	2100625	-	napA			Na(+)/H(+) antiporter			---
Defluviicoccus vanus	1	CDGBEKEE_02008	CDS	630	2100668	2101297	-				hypothetical protein			---
Defluviicoccus vanus	1	CDGBEKEE_02009	CDS	144	2101512	2101655	+				hypothetical protein			---
Defluviicoccus vanus	1	CDGBEKEE_02010	CDS	1416	2101738	2103153	-				hypothetical protein			---
Defluviicoccus vanus	1	CDGBEKEE_02011	CDS	510	2103718	2104227	+				hypothetical protein			---
Defluviicoccus vanus	1	CDGBEKEE_02012	CDS	2754	2104304	2107057	+	pkn1_4	2.7.11.1	COG0515	Serine/threonine-protein kinase pkn1			---
Defluviicoccus vanus	1	CDGBEKEE_02013	CDS	354	2107361	2107714	+			COG2852	putative protein			---
Defluviicoccus vanus	1	CDGBEKEE_02014	CDS	2406	2107837	2110242	-	pheT	6.1.1.20	COG0072	Phenylalanine--tRNA ligase beta subunit	K01890	FARSB; phenylalanyl-tRNA synthetase beta chain [EC:6.1.1.20]	---
Defluviicoccus vanus	1	CDGBEKEE_02015	CDS	1077	2110239	2111315	-	pheS	6.1.1.20	COG0016	Phenylalanine--tRNA ligase alpha subunit	K01889	FARSA; phenylalanyl-tRNA synthetase alpha chain [EC:6.1.1.20]	---
Defluviicoccus vanus	1	CDGBEKEE_02016	CDS	396	2111466	2111861	-	rplT		COG0292	50S ribosomal protein L20	K02887	RP-L20; large subunit ribosomal protein L20	---
Defluviicoccus vanus	1	CDGBEKEE_02017	CDS	201	2111865	2112065	-	rpmI		COG0291	50S ribosomal protein L35	K02916	RP-L35; large subunit ribosomal protein L35	---
Defluviicoccus vanus	1	CDGBEKEE_02018	CDS	372	2112244	2112615	-				hypothetical protein			---
Defluviicoccus vanus	1	CDGBEKEE_02019	CDS	384	2112708	2113091	-				hypothetical protein			---
Defluviicoccus vanus	1	CDGBEKEE_02020	CDS	1239	2113623	2114861	-				hypothetical protein			---
Defluviicoccus vanus	1	CDGBEKEE_02021	CDS	957	2115951	2116907	+				hypothetical protein	K07058	membrane protein	---
Defluviicoccus vanus	1	CDGBEKEE_02022	CDS	423	2116972	2117394	-				hypothetical protein			---
Defluviicoccus vanus	1	CDGBEKEE_02023	CDS	432	2117946	2118377	-	infC		COG0290	Translation initiation factor IF-3	K02520	infC; translation initiation factor IF-3	---
Defluviicoccus vanus	1	CDGBEKEE_02025	CDS	1416	2120902	2122317	+				hypothetical protein			---
Defluviicoccus vanus	1	CDGBEKEE_02026	CDS	780	2122602	2123381	+	rutD	3.5.1.-		Putative aminoacrylate hydrolase RutD			---
Defluviicoccus vanus	1	CDGBEKEE_02027	CDS	597	2123385	2123981	+				hypothetical protein			---
Defluviicoccus vanus	1	CDGBEKEE_02028	CDS	546	2124024	2124569	+				hypothetical protein			---
Defluviicoccus vanus	1	CDGBEKEE_02029	CDS	1572	2125240	2126811	+	atsA_2	3.1.6.1	COG3119	Arylsulfatase	K01130	E3.1.6.1; arylsulfatase [EC:3.1.6.1]	---
Defluviicoccus vanus	1	CDGBEKEE_02030	CDS	1416	2126978	2128393	+				hypothetical protein			---
Defluviicoccus vanus	1	CDGBEKEE_02031	CDS	1380	2128699	2130078	-				hypothetical protein			---
Defluviicoccus vanus	1	CDGBEKEE_02032	CDS	567	2130692	2131258	+				hypothetical protein	K07486	transposase	---
Defluviicoccus vanus	1	CDGBEKEE_02033	CDS	591	2132072	2132662	+				hypothetical protein			---
Defluviicoccus vanus	1	CDGBEKEE_02034	CDS	969	2132771	2133739	+				hypothetical protein			---
Defluviicoccus vanus	1	CDGBEKEE_02035	CDS	1035	2133763	2134797	+				hypothetical protein			---
Defluviicoccus vanus	1	CDGBEKEE_02036	CDS	1215	2134809	2136023	+				hypothetical protein			---
Defluviicoccus vanus	1	CDGBEKEE_02037	CDS	168	2136191	2136358	-				hypothetical protein			---
Defluviicoccus vanus	1	CDGBEKEE_02038	CDS	1185	2136355	2137539	-				hypothetical protein			---
Defluviicoccus vanus	1	CDGBEKEE_02039	CDS	1131	2137859	2138989	+				hypothetical protein			---
Defluviicoccus vanus	1	CDGBEKEE_02040	CDS	312	2138986	2139297	-				hypothetical protein			---
Defluviicoccus vanus	1	CDGBEKEE_02041	CDS	933	2139317	2140249	-				Insertion sequence IS5376 putative ATP-binding protein			---
Defluviicoccus vanus	1	CDGBEKEE_02042	CDS	1503	2140246	2141748	-				hypothetical protein			---
Defluviicoccus vanus	1	CDGBEKEE_02043	CDS	690	2141798	2142487	-				hypothetical protein			---
Defluviicoccus vanus	1	CDGBEKEE_02044	CDS	663	2142902	2143564	-	resA_2			Thiol-disulfide oxidoreductase ResA			---
Defluviicoccus vanus	1	CDGBEKEE_02045	CDS	774	2143624	2144397	-				hypothetical protein	K04084	dsbD; thioredoxin:protein disulfide reductase [EC:1.8.4.16]	---
Defluviicoccus vanus	1	CDGBEKEE_02046	CDS	543	2144849	2145391	+				hypothetical protein			---
Defluviicoccus vanus	1	CDGBEKEE_02047	CDS	447	2145630	2146076	-				hypothetical protein			---
Defluviicoccus vanus	1	CDGBEKEE_02048	CDS	807	2146066	2146872	-	ttuC	2.7.7.80	COG0476	Sulfur carrier protein adenylyltransferase	K21029	moeB; molybdopterin-synthase adenylyltransferase [EC:2.7.7.80]	---
Defluviicoccus vanus	1	CDGBEKEE_02049	CDS	987	2146923	2147909	-	cysK1	2.5.1.47	COG0031	O-acetylserine sulfhydrylase	K01738	cysK; cysteine synthase [EC:2.5.1.47]	M00021
Defluviicoccus vanus	1	CDGBEKEE_02050	CDS	288	2147979	2148266	-	iscR_1			HTH-type transcriptional regulator IscR	K13643	iscR; Rrf2 family transcriptional regulator, iron-sulfur cluster assembly transcription factor	---
Defluviicoccus vanus	1	CDGBEKEE_02051	CDS	1914	2148223	2150136	-	coaBC		COG0452	Coenzyme A biosynthesis bifunctional protein CoaBC	K13038	coaBC; phosphopantothenoylcysteine decarboxylase / phosphopantothenate---cysteine ligase [EC:4.1.1.36 6.3.2.5]	M00120
Defluviicoccus vanus	1	CDGBEKEE_02052	CDS	1527	2150244	2151770	-	ubiB_1	2.7.-.-	COG0661	putative protein kinase UbiB	K03688	ubiB; ubiquinone biosynthesis protein	---
Defluviicoccus vanus	1	CDGBEKEE_02053	CDS	795	2151843	2152637	-	ubiE	2.1.1.163	COG2226	Ubiquinone/menaquinone biosynthesis C-methyltransferase UbiE	K03183	ubiE; demethylmenaquinone methyltransferase / 2-methoxy-6-polyprenyl-1,4-benzoquinol methylase [EC:2.1.1.163 2.1.1.201]	M00116|M00117
Defluviicoccus vanus	1	CDGBEKEE_02054	CDS	843	2152709	2153551	+	mutM	3.2.2.23	COG0266	Formamidopyrimidine-DNA glycosylase	K10563	mutM; formamidopyrimidine-DNA glycosylase [EC:3.2.2.23 4.2.99.18]	---
Defluviicoccus vanus	1	CDGBEKEE_02055	CDS	777	2153627	2154403	+	echA8	4.2.1.17	COG1024	putative enoyl-CoA hydratase echA8	K01692	paaF; enoyl-CoA hydratase [EC:4.2.1.17]	M00032|M00087
Defluviicoccus vanus	1	CDGBEKEE_02056	CDS	1479	2155692	2157170	+	dnaA		COG0593	Chromosomal replication initiator protein DnaA	K02313	dnaA; chromosomal replication initiator protein	---
Defluviicoccus vanus	1	CDGBEKEE_02057	CDS	1116	2157349	2158464	+	dnaN			Beta sliding clamp	K02338	dnaN; DNA polymerase III subunit beta [EC:2.7.7.7]	---
Defluviicoccus vanus	1	CDGBEKEE_02058	CDS	1113	2158632	2159744	+	recF		COG1195	DNA replication and repair protein RecF	K03629	recF; DNA replication and repair protein RecF	---
Defluviicoccus vanus	1	CDGBEKEE_02059	CDS	2445	2159741	2162185	+	gyrB	5.99.1.3		DNA gyrase subunit B	K02470	gyrB; DNA gyrase subunit B [EC:5.6.2.2]	---
Defluviicoccus vanus	1	CDGBEKEE_02060	CDS	948	2162398	2163345	-				hypothetical protein			---
Defluviicoccus vanus	1	CDGBEKEE_02061	CDS	690	2163964	2164653	-	walR_1		COG0745	Transcriptional regulatory protein WalR			---
Defluviicoccus vanus	1	CDGBEKEE_02062	CDS	1101	2164873	2165973	+	ribA	3.5.4.25	COG0807	GTP cyclohydrolase-2	K01497	ribA; GTP cyclohydrolase II [EC:3.5.4.25]	M00125
Defluviicoccus vanus	1	CDGBEKEE_02063	CDS	516	2166012	2166527	+				hypothetical protein			---
Defluviicoccus vanus	1	CDGBEKEE_02064	CDS	714	2166550	2167263	-			COG0325	Pyridoxal phosphate homeostasis protein	K06997	yggS; PLP dependent protein	---
Defluviicoccus vanus	1	CDGBEKEE_02065	CDS	2208	2167593	2169800	-	yrrB			TPR repeat-containing protein YrrB			---
Defluviicoccus vanus	1	CDGBEKEE_02066	CDS	747	2169800	2170546	-				hypothetical protein			---
Defluviicoccus vanus	1	CDGBEKEE_02067	CDS	357	2170668	2171024	-				hypothetical protein			---
Defluviicoccus vanus	1	CDGBEKEE_02068	CDS	234	2171123	2171356	+				hypothetical protein			---
Defluviicoccus vanus	1	CDGBEKEE_02069	CDS	1263	2171648	2172910	-				hypothetical protein			---
Defluviicoccus vanus	1	CDGBEKEE_02070	CDS	549	2173172	2173720	+				hypothetical protein			---
Defluviicoccus vanus	1	CDGBEKEE_02071	CDS	2598	2173800	2176397	+	leuS	6.1.1.4	COG0495	Leucine--tRNA ligase	K01869	LARS; leucyl-tRNA synthetase [EC:6.1.1.4]	---
Defluviicoccus vanus	1	CDGBEKEE_02072	CDS	549	2176384	2176932	+				hypothetical protein	K03643	lptE; LPS-assembly lipoprotein	---
Defluviicoccus vanus	1	CDGBEKEE_02073	CDS	1059	2176929	2177987	+				hypothetical protein	K02340	holA; DNA polymerase III subunit delta [EC:2.7.7.7]	---
Defluviicoccus vanus	1	CDGBEKEE_02074	CDS	837	2178218	2179054	+				hypothetical protein			---
Defluviicoccus vanus	1	CDGBEKEE_02075	CDS	405	2179082	2179486	+				hypothetical protein	K07483	transposase	---
Defluviicoccus vanus	1	CDGBEKEE_02076	CDS	354	2179483	2179836	+				hypothetical protein	K07484	transposase	---
Defluviicoccus vanus	1	CDGBEKEE_02077	CDS	2127	2179909	2182035	+				hypothetical protein	K07484	transposase	---
Defluviicoccus vanus	1	CDGBEKEE_02078	CDS	1011	2182196	2183206	-	parB			Chromosome-partitioning protein ParB	K03497	parB; ParB family transcriptional regulator, chromosome partitioning protein	---
Defluviicoccus vanus	1	CDGBEKEE_02079	CDS	741	2183206	2183946	-	parA			Chromosome partitioning protein ParA	K03496	parA; chromosome partitioning protein	---
Defluviicoccus vanus	1	CDGBEKEE_02080	CDS	2529	2184010	2186538	-	mnmG		COG0445	tRNA uridine 5-carboxymethylaminomethyl modification enzyme MnmG	K03495	gidA; tRNA uridine 5-carboxymethylaminomethyl modification enzyme	---
Defluviicoccus vanus	1	CDGBEKEE_02081	CDS	1332	2186591	2187922	-	mnmE	3.6.-.-	COG0486	tRNA modification GTPase MnmE	K03650	mnmE; tRNA modification GTPase [EC:3.6.-.-]	---
Defluviicoccus vanus	1	CDGBEKEE_02082	CDS	393	2187931	2188323	-	fdx4		COG3411	Ferredoxin, 2Fe-2S			---
Defluviicoccus vanus	1	CDGBEKEE_02083	CDS	258	2188347	2188604	-				hypothetical protein			---
Defluviicoccus vanus	1	CDGBEKEE_02084	CDS	2085	2188771	2190855	+				hypothetical protein	K06888	uncharacterized protein	---
Defluviicoccus vanus	1	CDGBEKEE_02085	CDS	477	2190843	2191319	+	ogt	2.1.1.63	COG0350	Methylated-DNA--protein-cysteine methyltransferase, constitutive	K00567	ogt; methylated-DNA-[protein]-cysteine S-methyltransferase [EC:2.1.1.63]	---
Defluviicoccus vanus	1	CDGBEKEE_02086	CDS	978	2191359	2192336	+		1.3.1.103		2-haloacrylate reductase	K00344	qor; NADPH:quinone reductase [EC:1.6.5.5]	---
Defluviicoccus vanus	1	CDGBEKEE_02087	CDS	489	2192606	2193094	+				hypothetical protein			---
Defluviicoccus vanus	1	CDGBEKEE_02088	CDS	780	2193082	2193861	+				hypothetical protein			---
Defluviicoccus vanus	1	CDGBEKEE_02089	CDS	465	2194269	2194733	+				hypothetical protein			---
Defluviicoccus vanus	1	CDGBEKEE_02090	CDS	1221	2194770	2195990	-				hypothetical protein			---
Defluviicoccus vanus	1	CDGBEKEE_02091	CDS	2736	2196226	2198961	+		3.1.1.-	COG3509	Multifunctional esterase			---
Defluviicoccus vanus	1	CDGBEKEE_02092	CDS	705	2199086	2199790	-	yfcG	1.8.4.-	COG0625	Disulfide-bond oxidoreductase YfcG	K11209	yghU; GSH-dependent disulfide-bond oxidoreductase [EC:1.8.4.-]	---
Defluviicoccus vanus	1	CDGBEKEE_02093	CDS	1437	2199805	2201241	-	neoG	1.1.3.43		Paromamine 6'-oxidase			---
Defluviicoccus vanus	1	CDGBEKEE_02094	CDS	852	2201318	2202169	-		1.1.1.47	COG1028	Glucose 1-dehydrogenase	K00034	gdh; glucose 1-dehydrogenase [EC:1.1.1.47]	---
Defluviicoccus vanus	1	CDGBEKEE_02095	CDS	2676	2202226	2204901	-				hypothetical protein			---
Defluviicoccus vanus	1	CDGBEKEE_02096	CDS	171	2204981	2205151	-				hypothetical protein			---
Defluviicoccus vanus	1	CDGBEKEE_02097	CDS	1167	2205167	2206333	+	dprA		COG0758	DNA processing protein DprA	K04096	smf; DNA processing protein	---
Defluviicoccus vanus	1	CDGBEKEE_02098	CDS	2796	2206338	2209133	+	topA	5.99.1.2		DNA topoisomerase 1	K03168	topA; DNA topoisomerase I [EC:5.6.2.1]	---
Defluviicoccus vanus	1	CDGBEKEE_02099	CDS	2247	2209192	2211438	+	rnr	3.1.13.1	COG0557	Ribonuclease R	K12573	rnr; ribonuclease R [EC:3.1.13.1]	---
Defluviicoccus vanus	1	CDGBEKEE_02100	CDS	987	2211453	2212439	+				hypothetical protein			---
Defluviicoccus vanus	1	CDGBEKEE_02101	CDS	2712	2212485	2215196	-	mutS			DNA mismatch repair protein MutS	K03555	mutS; DNA mismatch repair protein MutS	---
Defluviicoccus vanus	1	CDGBEKEE_02102	CDS	516	2215394	2215909	+				hypothetical protein			---
Defluviicoccus vanus	1	CDGBEKEE_02103	CDS	1005	2215974	2216978	+				hypothetical protein	K06897	7	---
Defluviicoccus vanus	1	CDGBEKEE_02104	CDS	1572	2217150	2218721	+	purH		COG0138	Bifunctional purine biosynthesis protein PurH	K00602	purH; phosphoribosylaminoimidazolecarboxamide formyltransferase / IMP cyclohydrolase [EC:2.1.2.3 3.5.4.10]	M00048
Defluviicoccus vanus	1	CDGBEKEE_02105	CDS	555	2218899	2219453	+				hypothetical protein			---
Defluviicoccus vanus	1	CDGBEKEE_02106	CDS	105	2219808	2219912	+				hypothetical protein			---
Defluviicoccus vanus	1	CDGBEKEE_02107	CDS	465	2219955	2220419	-	hmrR			HTH-type transcriptional regulator HmrR			---
Defluviicoccus vanus	1	CDGBEKEE_02108	CDS	657	2220528	2221184	+				hypothetical protein			---
Defluviicoccus vanus	1	CDGBEKEE_02109	CDS	987	2221193	2222179	-				hypothetical protein			---
Defluviicoccus vanus	1	CDGBEKEE_02110	CDS	969	2222340	2223308	+	mtnP	2.4.2.28	COG0005	S-methyl-5'-thioadenosine phosphorylase	K00772	mtaP; 5'-methylthioadenosine phosphorylase [EC:2.4.2.28]	M00034
Defluviicoccus vanus	1	CDGBEKEE_02111	CDS	885	2223574	2224458	+	yihU	1.1.1.373	COG2084	3-sulfolactaldehyde reductase			---
Defluviicoccus vanus	1	CDGBEKEE_02112	CDS	1014	2224523	2225536	+	yhdN	1.1.1.-	COG0667	Aldo-keto reductase YhdN			---
Defluviicoccus vanus	1	CDGBEKEE_02113	CDS	387	2225627	2226013	+				hypothetical protein			---
Defluviicoccus vanus	1	CDGBEKEE_02114	CDS	1416	2226179	2227594	-				hypothetical protein			---
[truncated: 33,691 more rows]

## Sheet: Column descriptions
Notes on data provided in 'combinedDefluviicoccusAnnoTable'
Column	Excel	Definition	Source
genome	A	Deluviicoccus genome identifier (Table 1)	---
contig	B	Contig sequence in genome	Genome assembly FASTA (.fna) file
prokka.gene_id	C	Gene [product] identifier	Prokka
prokka.type	D	Type of gene, here only protein-coding	Prokka
prokka.length_bp	E	Length of gene in nucelotides (bp)	Prokka
prokka.start	F	Start position of the gene in the contig (bp)	Prokka
prokka.end	G	Stop position of the gene in the contig (bp)	Prokka
prokka.strand	H	Strand the gene is positioned on (+/-)	Prokka
prokka.gene	I	Gene symbol	Prokka
prokka.EC_number	J	Enzyme commission number, if applicable	Prokka
prokka.COG	K	COG annotation, if applicable	Prokka
prokka.product	L	Gene product annotation	Prokka
blastkoala.KO	M	KEGG Orthology identifier	BlastKOALA (KEGG)
blastkoala.product	N	Gene product annotation	BlastKOALA (KEGG)
keggdb.module	O	KEGG Module identifier	KEGGdb (manually updated 2018 version)
