# Supplementary material for: Comparative Genomics of Members of the Genus Defluviicoccus With Insights Into Their Ecophysiological Importance
Source: Front Microbiol. 2022 Apr 12;13:834906. doi: 10.3389/fmicb.2022.834906 (PMC9041414; doi:10.3389/fmicb.2022.834906)
Supplement: Supplementary Data File 2 — Combined functional annotations for all protein-encoding genes in the plasmid sequence recovered from Defluviicoccus vanusT. Source data from Prokka and BlastKOALA as specified in the column names. [file Data_Sheet_2.xlsx]

## Sheet: plasmid.PROKKA.04142020.summTab
locus_tag	ftype	length_bp	start	end	strand	gene	EC_number	COG	product	qseqid	sseqid	pident	length	mismatch	gapopen	qstart	qend	sstart	send	evalue	bitscore	ko	ko.definition	ko.name	num.alignments	num.uniq.ko	is.best.hit.ko.most.common	qlen	slen	wlr1	wlr2	wlr3
PPHOLHHC_00003	CDS	1233	1451	2683	+				hypothetical protein	PPHOLHHC_00003	dsu:Dsui_2930	29.1	388	255	3	32	399	68	455	8.6e-26	123.2	K15725	czcC, cusC, cnrC	outer membrane protein, heavy metal efflux system	7	1	TRUE	410	456	0.899123	0.850877	0.946341
PPHOLHHC_00004	CDS	1788	2680	4467	+				hypothetical protein	PPHOLHHC_00004	bbt:BBta_2041	25.3	376	221	12	250	592	13	361	1e-06	60.5	K21136	triA	membrane fusion protein, multidrug efflux system	2	2	FALSE	595	374	1.59091	1.00535	0.631933
PPHOLHHC_00005	CDS	3117	4478	7594	+	czcA_1			Cobalt-zinc-cadmium resistance protein CzcA	PPHOLHHC_00005	rce:RC1_0814	68.8	1041	320	4	1	1038	1	1039	0	1333.9	K07239	TC.HME	heavy-metal exporter, HME family	25	1	TRUE	1038	1039	0.999038	1.00192	1.00289
PPHOLHHC_00007	CDS	2094	8069	10162	+	ompR			Transcriptional regulatory protein OmpR	PPHOLHHC_00007	xau:Xaut_3403	63.7	237	83	2	1	237	1	234	5.8e-83	313.9	K02483	K02483	two-component system, OmpR family, response regulator	25	1	TRUE	697	236	2.95339	1.00424	0.340029
PPHOLHHC_00008	CDS	309	10438	10746	+				hypothetical protein	PPHOLHHC_00008	asz:ASN_1426	41.3	75	44	0	26	100	254	328	6.5e-07	58.5	K06904	K06904	uncharacterized protein	1	1	TRUE	102	369	0.276423	0.203252	0.735294
PPHOLHHC_00009	CDS	1263	10946	12208	+				hypothetical protein	PPHOLHHC_00009	abs:AZOBR_10435	42.9	324	167	3	78	387	1	320	6.5e-61	240	K02021	ABC.MR	putative ABC transport system ATP-binding protein	18	1	TRUE	420	884	0.475113	0.366516	0.771429
PPHOLHHC_00010	CDS	603	12602	13204	-				hypothetical protein	PPHOLHHC_00010	mmed:Mame_05073	67.7	201	59	3	1	196	34	233	1.1e-69	268.1	K07498	K07498	putative transposase	25	1	TRUE	200	233	0.858369	0.862661	1.005
PPHOLHHC_00015	CDS	1005	17544	18548	-			COG0630	Type IV secretion system protein VirB11	PPHOLHHC_00015	cak:Caul_5159	46.5	310	150	3	12	318	16	312	1.4e-66	258.5	K20527	trbB	type IV secretion system protein TrbB [EC:7.4.2.8]	25	1	TRUE	334	318	1.05031	0.974843	0.928144
PPHOLHHC_00016	CDS	2001	18585	20585	-	traG			Conjugal transfer protein TraG	PPHOLHHC_00016	phm:PSMK_p00710	42.2	519	275	8	37	535	23	536	1.8e-97	362.1	K03205	virD4, lvhD4	type IV secretion system protein VirD4 [EC:7.4.2.8]	25	1	TRUE	666	646	1.03096	0.803406	0.779279
PPHOLHHC_00018	CDS	720	22077	22796	-	ykvT		COG3773	putative protein YkvT	PPHOLHHC_00018	pace:A6070_10365	51.4	140	68	0	15	154	40	179	2.3e-31	141	K01449	cwlJ, sleB	N-acetylmuramoyl-L-alanine amidase [EC:3.5.1.28]	21	1	TRUE	239	232	1.03017	0.603448	0.585774
PPHOLHHC_00020	CDS	819	23341	24159	-	ptlG		COG2948	Type IV secretion system protein PtlG	PPHOLHHC_00020	sbd:ATN00_21975	38.9	221	130	3	45	264	147	363	5.5e-37	159.8	K20533	trbI	type IV secretion system protein TrbI	25	1	TRUE	272	366	0.743169	0.603825	0.8125
PPHOLHHC_00026	CDS	2466	28094	30559	-	virB4		COG3451	Type IV secretion system protein virB4	PPHOLHHC_00026	pbr:PB2503_05712	40.4	806	458	6	11	807	12	804	2e-170	604.7	K20530	trbE	type IV secretion system protein TrbE [EC:7.4.2.8]	25	1	TRUE	821	823	0.99757	0.979344	0.98173
PPHOLHHC_00030	CDS	393	32500	32892	-				hypothetical protein	PPHOLHHC_00030	amv:ACMV_P3_00010	68.3	123	34	1	2	124	331	448	5e-44	182.2	K18996	repC	replication initiation protein RepC	10	1	TRUE	130	453	0.286976	0.271523	0.946154
PPHOLHHC_00031	CDS	906	33007	33912	-				hypothetical protein	PPHOLHHC_00031	amv:ACMV_P5_00010	57	272	110	3	19	290	9	273	4.2e-78	296.6	K18996	repC	replication initiation protein RepC	25	1	TRUE	301	444	0.677928	0.612613	0.903654
PPHOLHHC_00034	CDS	687	34885	35571	-	parA			Chromosome partitioning protein ParA	PPHOLHHC_00034	xcv:XCVb0021	71	214	62	0	1	214	1	214	5e-76	289.3	K03496	parA, soj	chromosome partitioning protein	25	1	TRUE	228	216	1.05556	0.990741	0.938596
PPHOLHHC_00035	CDS	918	36331	37248	-	traC	2.7.7.-		DNA primase TraC	PPHOLHHC_00035	xfn:XfasM23_2244	35.1	305	174	8	10	300	220	514	3.6e-37	160.6	K06919	K06919	putative DNA primase/helicase	1	1	TRUE	305	1495	0.204013	0.204013	1
PPHOLHHC_00037	CDS	387	38405	38791	-				hypothetical protein	PPHOLHHC_00037	dva:DAD186_20950	38.8	103	58	2	1	98	1	103	4.6e-10	69.3	K01126	E3.1.4.46, glpQ, ugpQ	glycerophosphoryl diester phosphodiesterase [EC:3.1.4.46]	1	1	TRUE	128	407	0.314496	0.253071	0.804688
PPHOLHHC_00038	CDS	597	38932	39528	-	petJ			Cytochrome c6	PPHOLHHC_00038	cij:WG74_12360	42.3	97	51	4	90	185	120	212	9.3e-10	68.9	K07243	FTR, FTH1, efeU	high-affinity iron transporter	25	2	TRUE	198	646	0.306502	0.150155	0.489899
PPHOLHHC_00039	CDS	333	39787	40119	+	ziaR			Transcriptional repressor SmtB	PPHOLHHC_00039	pdx:Psed_4473	35.4	99	64	0	6	104	25	123	6.8e-10	68.6	K03892	arsR	ArsR family transcriptional regulator, arsenate/arsenite/antimonite-responsive transcriptional repressor	17	3	FALSE	110	123	0.894309	0.804878	0.9
PPHOLHHC_00040	CDS	2133	40173	42305	+	cadA	3.6.3.3		putative cadmium-transporting ATPase	PPHOLHHC_00040	pls:VT03_32245	57.9	706	294	3	5	710	7	709	2.5e-214	750.4	K01534	zntA	Zn2+/Cd2+-exporting ATPase [EC:7.2.2.12 7.2.2.21]	25	1	TRUE	710	709	1.00141	0.995769	0.994366
PPHOLHHC_00041	CDS	492	42311	42802	+	lspA	3.4.23.36	COG0597	Lipoprotein signal peptidase	PPHOLHHC_00041	rgi:RGI145_09530	56.4	133	58	0	16	148	25	157	9e-35	151.8	K03101	lspA	signal peptidase II [EC:3.4.23.36]	25	1	TRUE	163	172	0.947674	0.773256	0.815951
PPHOLHHC_00043	CDS	876	43645	44520	+	uppP	3.6.1.27	COG1968	Undecaprenyl-diphosphatase	PPHOLHHC_00043	mci:Mesci_4313	75.2	290	71	1	1	290	1	289	7.5e-117	425.2	K06153	bacA	undecaprenyl-diphosphatase [EC:3.6.1.27]	25	1	TRUE	291	290	1.00345	1	0.996564
PPHOLHHC_00045	CDS	711	44769	45479	-	pinR	3.1.22.-	COG1961	Serine recombinase PinR	PPHOLHHC_00045	epy:EpC_pEp360100	43.2	132	75	0	93	224	55	186	3.8e-18	97.1	K14060	pinR	putative DNA-invertase from lambdoid prophage Rac	25	1	TRUE	236	194	1.21649	0.680412	0.559322
PPHOLHHC_00047	CDS	1395	46419	47813	+	czcC			Cobalt-zinc-cadmium resistance protein CzcC	PPHOLHHC_00047	pef:A7E78_04520	39.1	425	255	2	34	454	16	440	2.7e-68	264.6	K15725	czcC, cusC, cnrC	outer membrane protein, heavy metal efflux system	25	1	TRUE	464	449	1.03341	0.946548	0.915948
PPHOLHHC_00048	CDS	1320	47820	49139	+	czcB			Cobalt-zinc-cadmium resistance protein CzcB	PPHOLHHC_00048	pef:A7E78_04525	54.6	350	158	1	91	439	91	440	3.9e-101	373.6	K15727	czcB, cusB, cnrB	membrane fusion protein, heavy metal efflux system	25	1	TRUE	439	440	0.997727	0.795455	0.797267
PPHOLHHC_00049	CDS	3171	49139	52309	+	czcA_2			Cobalt-zinc-cadmium resistance protein CzcA	PPHOLHHC_00049	deu:DBW_0215	68.1	1033	329	1	1	1033	1	1032	0	1375.1	K15726	czcA, cusA, cnrA	heavy metal efflux system protein	25	1	TRUE	1056	1033	1.02227	1	0.97822
PPHOLHHC_00051	CDS	954	52797	53750	+	zitB		COG1230	Zinc transporter ZitB	PPHOLHHC_00051	rce:RC1_3028	65.9	273	92	1	38	310	4	275	5.7e-94	349.4	K16264	czcD, zitB	cobalt-zinc-cadmium efflux system protein	25	1	TRUE	317	281	1.12811	0.97153	0.861199
PPHOLHHC_00052	CDS	957	54093	55049	-				hypothetical protein	PPHOLHHC_00052	sme:SM_b20636	53	313	146	1	1	313	17	328	1.9e-76	291.2	K07486	K07486	transposase	25	1	TRUE	318	337	0.94362	0.928783	0.984277
PPHOLHHC_00053	CDS	642	55341	55982	+	czcD		COG1230	Cadmium, cobalt and zinc/H(+)-K(+) antiporter	PPHOLHHC_00053	ido:I598_2239	36	211	121	4	11	208	6	215	1.7e-12	78.2	K16264	czcD, zitB	cobalt-zinc-cadmium efflux system protein	25	1	TRUE	213	305	0.698361	0.691803	0.99061
PPHOLHHC_00054	CDS	462	56014	56475	-	merR1			Mercuric resistance operon regulatory protein	PPHOLHHC_00054	shz:shn_31965	41.5	118	69	0	3	120	9	126	2.1e-17	94	K08365	merR	MerR family transcriptional regulator, mercuric resistance operon regulatory protein	25	3	TRUE	153	146	1.04795	0.808219	0.771242
PPHOLHHC_00060	CDS	1032	58808	59839	-	xerD		COG4974	Tyrosine recombinase XerD	PPHOLHHC_00060	gsb:GSUB_06805	29.4	286	187	5	34	315	2	276	1.2e-23	115.9	K04763	xerD	integrase/recombinase XerD	25	2	TRUE	343	295	1.16271	0.969492	0.833819
PPHOLHHC_00063	CDS	504	60735	61238	+	hin		COG1961	DNA-invertase hin	PPHOLHHC_00063	ecy:ECSE_2565	44	150	83	1	13	161	29	178	1.7e-25	120.9	K21528	gin	serine recombinase [EC:3.1.22.- 6.5.1.-]	25	2	FALSE	167	197	0.847716	0.761421	0.898204
PPHOLHHC_00064	CDS	2268	61434	63701	-	silP	3.6.3.53		Silver exporting P-type ATPase	PPHOLHHC_00064	met:M446_0177	72.3	755	209	0	1	755	1	755	2.3e-298	1029.6	K17686	copA, ctpA, ATP7	P-type Cu+ transporter [EC:7.2.2.8]	25	1	TRUE	755	755	1	1	1
PPHOLHHC_00065	CDS	4650	63907	68556	-	cusA		COG3696	Cation efflux system protein CusA	PPHOLHHC_00065	dsu:Dsui_1074	73.1	1045	276	2	499	1539	1	1044	0	1498.4	K07787	cusA, silA	copper/silver efflux system protein	25	1	TRUE	1549	1044	1.48372	1.00096	0.674629
PPHOLHHC_00066	CDS	1179	68553	69731	-				hypothetical protein	PPHOLHHC_00066	glj:GKIL_2036	23.8	403	290	4	1	392	54	450	1.1e-14	86.3	K15725	czcC, cusC, cnrC	outer membrane protein, heavy metal efflux system	4	1	TRUE	392	452	0.867257	0.891593	1.02806
