# Supplementary material for: Comparative Genomics of Members of the Genus Defluviicoccus With Insights Into Their Ecophysiological Importance
Source: Front Microbiol. 2022 Apr 12;13:834906. doi: 10.3389/fmicb.2022.834906 (PMC9041414; doi:10.3389/fmicb.2022.834906)
Supplement: Supplementary Data File 3 — BLASTN analysis of the plasmid sequence covered from D. vanus against the NCBI nt database. [file Data_Sheet_3.xlsx]

## Sheet: AMMAWN3P014-Alignment-HitTable.
Supplementary Data File 3: tabular output from BLASTN analysis of plasmid genome (LR-chr 2) against NCBI nt.
qseqid	sseqid	pident	length	mismatch	gaopen	qstart	qend	sstart	send	evalue	bitscore	estimated query cover %
2	CP039648.1	74.153	4132	878	161	3465	7498	761079	765118	0	1541	5.6977
2	CP039651.1	75.942	3080	661	68	63969	67008	349863	346824	0	1511	4.2934
2	CP032346.1	75.582	3219	685	87	4336	7503	572677	575845	0	1496	4.47424
2	CP022367.1	75.443	3217	686	92	4334	7497	171922	175087	0	1469	4.46859
2	CP001029.1	74.905	3148	706	78	63958	67063	2789924	2793029	0	1362	4.38665
2	CP001029.1	73.055	3021	678	113	4578	7530	116967	114015	0	944	4.17049
2	CP001029.1	72.535	3175	732	120	4427	7530	4409908	4413013	0	904	4.38382
2	CP001029.1	72.89	2073	488	62	5447	7482	4365374	4363339	2.47e-179	647	2.87498
2	CP001029.1	72.146	1393	317	59	6128	7483	3176898	3175540	4.66e-92	357	1.9143
2	CP001029.1	75.388	516	107	16	5447	5952	3177576	3177071	2.95e-54	231	0.713448
2	CP001029.1	88.889	54	2	4	9836	9887	3015373	3015424	0.001	63.9	0.0720512
2	CP001029.1	96.97	33	1	0	9910	9942	1907050	1907018	0.19	56.5	0.0452086
2	AP014705.1	74.77	3151	705	84	63958	67063	1114068	1110963	0	1334	4.38665
2	AP014936.1	74.765	3091	708	67	63969	67023	3164036	3160982	0	1323	4.3146
2	CP028843.1	74.659	3153	705	88	63958	67063	6136623	6133518	0	1312	4.38665
2	CP028843.1	72.972	3008	694	99	4551	7500	5864706	5867652	0	941	4.16625
2	CP028843.1	73.629	383	88	11	61539	61913	6095193	6095570	6.61e-26	137	0.528375
2	CP028844.1	74.851	3022	692	60	63969	66956	12462	9475	0	1310	4.21994
2	CP028844.1	74.851	3022	692	60	63969	66956	967806	964819	0	1310	4.21994
2	AP014809.1	74.57	3142	723	71	63960	67063	3036167	3039270	0	1308	4.38382
2	AP014809.1	73.707	3054	711	84	63949	66956	4386487	4383480	0	1109	4.2482
2	AP014809.1	72.255	3096	718	129	4455	7482	2970260	2973282	0	828	4.27645
2	AP014809.1	73.853	2115	462	74	5450	7520	5676094	5674027	0	758	2.92443
2	AP014809.1	72.89	2073	488	62	5447	7482	4375011	4372976	2.47e-179	647	2.87498
2	AP014809.1	73.491	1392	331	32	4580	5952	4399515	4400887	1.22e-132	492	1.93832
2	AP014809.1	73.034	1424	345	36	6128	7530	4401060	4402465	7.42e-125	466	1.9807
2	AP014809.1	77.465	213	33	12	67099	67302	4383314	4383108	1.11e-18	113	0.286792
2	AP014809.1	88.235	51	3	3	9836	9884	3200749	3200798	0.053	58.4	0.0678129
2	CP045423.1	74.116	3365	762	93	63977	67287	38680	35371	0	1291	4.67626
2	CP017637.1	74.525	3160	703	91	63959	67067	7293806	7296914	0	1284	4.39088
2	CP010313.1	74.453	3151	713	83	63959	67063	6865577	6868681	0	1277	4.38523
2	AP012206.1	74.453	3151	713	83	63959	67063	6831972	6835076	0	1277	4.38523
2	CP025113.1	74.479	3166	702	96	63949	67062	6379354	6382465	0	1275	4.39795
2	CP025113.1	74.717	2120	466	59	61451	63538	7938665	7940746	0	883	2.94845
2	CP025113.1	85.915	71	6	2	37291	37359	3329090	3329022	1.89e-06	73.1	0.0960683
2	CP000781.1	74.033	3362	765	98	63962	67271	4396066	4399371	0	1275	4.67485
2	CP000781.1	71.907	2894	681	113	4655	7482	3793462	3796289	0	719	3.9939
2	CP022219.1	74.509	3158	694	99	63968	67069	2002780	1999678	0	1271	4.381
2	CP029603.1	74.524	3152	689	99	63968	67062	5694193	5691099	0	1269	4.37111
2	CP000463.1	73.971	3354	769	90	63971	67274	5232823	5236122	0	1266	4.66637
2	CP000463.1	74.055	2116	499	44	61465	63555	4414309	4412219	0	824	2.95269
2	CP041399.1	73.968	3392	747	120	63971	67296	2456026	2452705	0	1249	4.69746
2	CP041399.1	73.014	2127	486	71	61453	63538	4754373	4756452	0	671	2.94562
2	CP041400.1	73.968	3392	747	120	63971	67296	2664891	2661570	0	1249	4.69746
2	CP041400.1	72.967	2127	487	71	61453	63538	4960376	4962455	0	665	2.94562
2	CP007569.1	74.302	3152	716	84	63959	67063	3927019	3930123	0	1249	4.38523
2	CP007569.1	75.023	2130	474	53	61453	63553	7965652	7963552	0	937	2.96681
2	CP041401.1	73.939	3392	748	119	63971	67296	2516070	2512749	0	1243	4.69746
2	CP041401.1	72.967	2127	487	71	61453	63538	4818740	4820819	0	665	2.94562
2	CP041402.1	73.939	3392	748	120	63971	67296	2688781	2685460	0	1243	4.69746
2	CP041402.1	72.967	2127	487	71	61453	63538	4980610	4982689	0	665	2.94562
2	CP034432.1	74.621	3038	663	94	63968	66951	4771021	4774004	0	1242	4.21429
2	CP034432.1	75.636	2122	445	64	61453	63538	1115001	1117086	0	992	2.94562
2	AP014685.1	74.326	3151	697	98	63968	67062	9420383	9417289	0	1236	4.37111
2	AP014685.1	74.989	2311	478	88	61453	63716	3707786	3705529	0	977	3.1971
2	CP050064.1	74.547	3037	667	93	63968	66951	1457157	1460140	0	1230	4.21429
2	CP013127.1	74.547	3037	667	93	63968	66951	4667468	4670451	0	1230	4.21429
2	CP032617.1	74.23	3151	700	97	63968	67062	5405882	5402788	0	1219	4.37111
2	CP011360.1	74.23	3151	700	97	63968	67062	4789906	4786812	0	1219	4.37111
2	BA000040.2	74.23	3151	700	97	63968	67062	5470238	5467144	0	1219	4.37111
2	CP042453.1	74.346	3056	687	86	63970	66975	1566781	1569789	0	1212	4.24537
2	CP042823.1	74.284	3037	700	73	63960	66956	2822137	2819142	0	1208	4.23265
2	LN907826.1	73.971	3158	724	88	63959	67067	7003255	7006363	0	1190	4.39088
2	LN907826.1	75.258	2130	469	52	61453	63553	706318	704218	0	965	2.96681
2	CP001716.1	74.316	3033	672	91	63983	66957	90443	93426	0	1188	4.20157
2	CP001716.1	72.566	1469	337	52	4545	5977	137254	135816	5.86e-111	420	2.02308
2	LT859959.1	74.005	3039	700	84	63967	66960	6620013	6617020	0	1155	4.22842
2	LT859959.1	74.845	2103	453	66	61474	63538	7436729	7434665	0	887	2.91595
2	CP022222.1	73.383	3385	779	111	63983	67308	6509238	6505917	0	1151	4.69746
2	CP045073.1	76.209	2295	475	60	61462	63721	939123	936865	0	1151	3.19144
2	CP025430.1	76.182	2305	476	62	61453	63721	3318820	3321087	0	1151	3.20416
2	LN901633.1	74.073	3020	685	88	63984	66954	4722575	4719605	0	1151	4.19592
2	CP000782.1	73.591	3230	755	86	63958	67140	44442	41264	0	1151	4.49543
2	CP000782.1	75.604	2111	447	61	61462	63538	130715	128639	0	987	2.93291
2	AP012603.1	73.679	3142	747	74	63968	67069	3330068	3333169	0	1149	4.381
2	CP044426.1	76.124	2291	486	56	61461	63721	1133979	1131720	0	1146	3.19286
2	CP002026.1	76.162	2303	474	63	61453	63721	495874	493613	0	1146	3.20416
2	CP000943.1	76.336	2227	467	53	61453	63649	218358	220554	0	1140	3.10244
2	CP000943.1	72.235	3011	710	109	4583	7530	225314	222367	0	813	4.16343
2	CP000943.1	73.469	1127	265	32	64675	65786	6242767	6241660	3.55e-103	394	1.56959
2	CP043538.1	73.866	3042	711	78	63957	66956	3019600	3016601	0	1138	4.23689
2	CP043538.1	73.178	3046	730	76	63950	66951	3280959	3283961	0	1020	4.23972
2	LT670844.1	73.87	3008	716	62	63984	66956	2775204	2778176	0	1138	4.19875
2	CP002418.1	73.966	3023	689	91	63983	66956	4396962	4393989	0	1134	4.20016
2	CP002418.1	86.585	82	9	2	37278	37359	884001	883922	1.88e-11	89.8	0.114434
2	CP029551.1	73.863	3034	704	81	63968	66956	2898980	2895991	0	1129	4.22135
2	CP029551.1	72.972	3008	699	99	4580	7530	2908512	2911462	0	946	4.16767
2	CP029173.1	73.838	3054	705	83	63950	66956	1461454	1464460	0	1129	4.24678
2	CP029173.1	73.848	2084	444	86	5450	7482	5632594	5630561	0	736	2.87075
2	CP029173.1	73.183	1417	331	44	6140	7530	1455481	1454088	7.42e-125	466	1.96375
2	FP103042.2	73.838	3054	705	83	63950	66956	1162899	1165905	0	1129	4.24678
2	FP103042.2	71.372	2274	537	95	5267	7483	3539768	3537552	1.58e-131	488	3.1307
2	FP103042.2	73.253	1417	330	44	6140	7530	1156937	1155544	1.6e-126	472	1.96375
2	FP103042.2	71.559	988	243	30	4426	5393	1130268	1129299	8.19e-55	233	1.36615
2	FP103042.2	96.97	33	0	1	9910	9942	2416482	2416451	0.68	54.7	0.0452086
2	CP001511.1	73.838	3054	705	83	63950	66956	196236	199242	0	1129	4.24678
2	CP001511.1	73.183	1417	331	44	6140	7530	190263	188870	7.42e-125	466	1.96375
2	CP001298.1	73.838	3054	705	83	63950	66956	1122573	1125579	0	1129	4.24678
2	CP001298.1	73.029	1535	368	42	4455	5967	5016304	5017814	7.32e-135	499	2.13611
2	CP001298.1	73.183	1417	331	44	6140	7530	1116609	1115216	7.42e-125	466	1.96375
2	CP001298.1	86.538	104	12	2	5631	5733	5323996	5323894	1.11e-18	113	0.144102
2	CP001298.1	96.97	33	0	1	9910	9942	2256263	2256232	0.68	54.7	0.0452086
2	CP013949.1	73.933	3023	684	91	63984	66954	4539442	4536472	0	1123	4.19592
2	CP012398.1	75.974	2285	482	58	61465	63717	1049633	1047384	0	1120	3.18155
2	CP016619.1	73.266	3359	775	103	63989	67283	27626	24327	0	1116	4.65366
2	CP016619.1	74.527	2116	483	51	61474	63561	8115	6028	0	874	2.94845
2	CP000494.1	73.572	3152	733	87	63968	67069	3813079	3809978	0	1116	4.381
2	CP001096.1	73.563	3132	736	86	63977	67062	1714523	1717608	0	1114	4.35839
2	CP001096.1	74.564	2123	498	41	61453	63554	1992582	1994683	0	894	2.96823
2	LT607803.1	73.818	3025	689	85	63959	66927	1607770	1610747	0	1105	4.1931
2	LT607803.1	85.714	91	13	0	61700	61790	1592174	1592264	1.12e-13	97.1	0.127149
2	LT607803.1	75.845	207	39	10	67099	67298	1611269	1611471	4.03e-13	95.3	0.281141
2	CP019967.1	73.686	3025	714	75	63977	66960	1505748	1508731	0	1103	4.21429
2	CP019967.1	74.518	2127	492	46	61453	63554	1779718	1781819	0	883	2.96823
2	CP042331.1	73.111	3388	792	103	63959	67287	1394993	1398320	0	1101	4.70169
2	CP030051.1	73.43	3169	745	87	63950	67069	5303531	5306651	0	1099	4.40643
2	CP030051.1	75.237	2108	478	42	61453	63538	157408	155323	0	965	2.94562
2	LN832559.1	76.222	2107	457	40	61453	63537	1378289	1376205	0	1077	2.94421
2	CP013526.1	72.944	3393	792	113	63949	67280	959824	963151	0	1068	4.70593
2	AP019702.1	75.962	2105	459	39	61456	63538	1520805	1522884	0	1044	2.94138
2	CP002568.1	75.263	2284	516	46	61462	63721	4109282	4111540	0	1044	3.19144
2	CP022221.1	73.397	3041	705	96	63968	66956	4586024	4589012	0	1040	4.22135
2	CP013579.1	72.84	3402	786	118	63949	67283	902766	899436	0	1040	4.71017
2	CP013573.1	72.84	3402	786	118	63949	67283	902766	899436	0	1040	4.71017
2	CP000495.1	74.968	2373	532	57	63968	66309	46648	44307	0	1037	3.30729
2	CP000495.1	74.276	2107	490	47	61474	63554	38379	40459	0	845	2.93856
2	CP044218.1	73.024	3214	753	99	63983	67141	3842203	3839049	0	1031	4.46152
2	CP044218.1	73.838	990	219	35	62326	63295	1800401	1801370	1.3e-92	359	1.36897
2	CP030053.1	73.366	3060	695	106	63957	66956	227473	230472	0	1027	4.23689
2	CP001349.1	75.185	2301	506	58	61453	63721	880754	883021	0	1027	3.20416
2	CP001349.1	72.362	3260	761	121	4295	7482	5747089	5743898	0	900	4.50249
2	CP018095.1	75.798	2099	458	44	61465	63538	3295130	3293057	0	1020	2.92867
2	CP032707.1	75.12	2283	509	50	61462	63716	2487119	2489370	0	1018	3.18438
2	CP032707.1	89.535	86	4	4	37285	37368	2265224	2265142	6.7e-16	104	0.11726
2	CP028425.1	72.981	3009	713	85	63981	66936	2304628	2307589	0	963	4.17473
2	CP028425.1	72.13	3136	773	87	63952	67034	2455241	2458328	0	857	4.35415
2	CP028425.1	75.253	198	31	16	67086	67274	2458639	2458827	4.06e-08	78.7	0.2656
2	CP050066.1	75.248	2113	471	46	61452	63538	2445085	2447171	0	961	2.94704
2	CP050065.1	75.248	2113	471	47	61452	63538	6101412	6099326	0	961	2.94704
2	CP049699.1	75.307	2114	462	54	61455	63538	5748400	5750483	0	961	2.9428
2	CP021112.1	72.64	3242	756	115	63989	67165	4068993	4065818	0	953	4.48695
2	LT670849.1	72.66	3131	758	89	63984	67065	5379624	5376543	0	952	4.35274
2	CP019966.1	75.059	2125	484	43	61453	63554	1782269	1784370	0	950	2.96823
2	LR743504.1	72.609	3158	761	96	63957	67062	3027327	3024222	0	946	4.38665
2	LR743504.1	79.381	194	33	6	67099	67287	3024156	3023965	1.11e-23	130	0.2656
2	CP033873.1	75	2140	484	43	61450	63563	249439	247325	0	944	2.98518
2	AP012279.1	74.598	2299	508	70	61453	63716	155901	153644	0	944	3.1971
2	CP041656.1	75.071	2118	464	59	61453	63538	2759833	2761918	0	931	2.94562
2	CP029427.1	75.096	2092	467	48	61474	63538	6525320	6523256	0	931	2.91595
2	CP007440.1	74.799	2119	490	38	61465	63561	6840080	6837984	0	918	2.96116
2	CP007440.1	92.308	39	3	0	9908	9946	1706228	1706266	0.19	56.5	0.0536852
2	AP019373.1	74.388	2288	506	69	64802	67049	511857	509610	0	907	3.17449
2	BX572598.1	74.447	2125	497	43	61453	63554	98459	100560	0	878	2.96823
2	CP020026.1	72.125	3139	768	92	63952	67034	2525427	2528514	0	852	4.35415
2	CP020026.1	75.253	198	31	16	67086	67274	2528825	2529013	4.06e-08	78.7	0.2656
2	CP017147.1	74.343	2093	489	43	61470	63538	4136741	4138809	0	848	2.92161
2	CP029331.1	72.017	3134	780	84	63952	67034	2418066	2421153	0	841	4.35415
2	CP029331.1	75.253	198	31	16	67086	67274	2421464	2421652	4.06e-08	78.7	0.2656
2	AP012222.1	74.159	2140	484	60	61453	63556	2701117	2699011	0	828	2.97105
2	CP041018.1	82.826	920	149	5	43618	44534	125843	124930	0	815	1.2941
2	CP041018.1	88.136	59	7	0	47409	47467	112956	112898	6.8e-06	71.3	0.0819406
2	CP029550.1	73.975	2121	486	57	61453	63540	4603018	4605105	0	802	2.94845
2	CP029550.1	100	30	0	0	9836	9865	1865709	1865738	0.19	56.5	0.0409703
2	CP029481.1	74.024	2125	474	67	61453	63538	1878972	1881057	0	798	2.94562
2	CP005083.1	73.856	2119	487	59	61450	63533	1972195	1970109	0	785	2.9428
2	CP005083.1	90	50	3	2	37284	37332	982866	982914	0.001	63.9	0.0678129
2	CP005083.1	94.737	38	1	1	37284	37321	2554854	2554890	0.053	58.4	0.0522724
2	CP016464.1	73.664	2096	508	42	61465	63538	1241774	1239701	0	774	2.92867
2	CP016464.1	73.214	504	115	19	62406	62899	3389319	3389812	3.03e-34	165	0.696495
2	CP016464.1	73.626	273	54	15	9821	10084	1257692	1257955	1.88e-11	89.8	0.371558
2	AP013066.1	73.799	2103	487	55	64964	67034	1877701	1875631	0	774	2.92443
2	AP013066.1	70.397	983	237	42	62347	63302	2274345	2275300	1.82e-31	156	1.34919
